# Supplementary material for: A first generation integrated map of the rainbow trout genome
Source: BMC Genomics. 2011 Apr 7;12:180. doi: 10.1186/1471-2164-12-180 (PMC3079668; doi:10.1186/1471-2164-12-180)
Supplement: Additional file 1 — BES microsatellites [file 1471-2164-12-180-S1.XLS]

## Sheet: 1 OMY4000 (BES) Markers
Marker Name	Size (bp)	Atp	MgCl2 mM	size range (alleles number)	GenBank accession	BAC of Origin	Forward	Reverse	Contig #
OMY4001INRA	232	54	2	223-256 (7)	GF107484	RT180B19_T7	TCAGCTTGTCTACCTGTGGC	TCGAAGGATGATTTCAGTGC	2067
OMY4002INRA	183	58	2	184-200 (7)	GF100674	RT170E02_SP6	AGGTTATTTCCATTTCCCGC	GAGGAGTCCCAGAGGAAAGG	58
OMY4003INRA	369	58	1.5	363-433 (9)	GF100675	RT378C10_SP6	GACTTCTGCTCTGTCGGTCC	GACAGGTAGCCAAAACTCCG	58
OMY4004INRA*	170	60	2	186-187 (2)	GF107485	RT305L14_T7	TGGGTATCCCTCTTGGATTG	GTCTGTCTGTTTTGGCCCAC	260 (TAP1)
OMY4005INRA	390	58	2	180-193 (5)	GF100676	RT116G20_SP6	TCATAAGTCATATGGTGACTATCATTT	GCAAATGCATTGACATCTCG	260 (TAP1)
OMY4006INRA	210	60	2	225-251 (6)	GF100677	RT162L19_SP6	GATACACCCCTGCTGTTCGT	ACCCACCAAGCCACTCTCT	260 (TAP1)
OMY4007INRA	224	64	2	235-247 (6)	GF100678	RT146D09_SP6	AACGCATAGGAGGGAGGATT	AAAATATTGTGGCCAGCAGC	260 (TAP1)
OMY4008INRA	240	58	2	261-271 (6)	GF100698	RT198M04_T7	ATGCTTTTGCAATTTCCTGG	ATGTTCATGCTGACCGACTG	84 (MHI-A)
OMY4009INRA	171	58	2	182-191 (2)	GF100679	RT227H04_T7	CGCTGGAATGTTTTCATCTG	ATTTCACAAATGGCCAGGAG	791 (TLR8a)
OMY4010INRA	206	58	2	214-235 (6)	GF100680	RT383M11_T7	TGATCATGGCACCCATACTG	TCACCCTGGTGGCCTACTAC	930 (TLRa/b)
OMY4011INRA	227	54	2	234-265 (8)	GF100681	RT154C16_T7	CAGTATGTCCTGTGAGGCCC	TCCACTTTAAGGGCATTTGG	930 (TLRa/b)
OMY4012INRA	292	60	2	300-310 (4)	GF100682	RT194O09_T7	AGCAAGCTCAATGAAGCACA	GAGCCCAGAGGTGAGATCAG	100
OMY4013INRA	264	60	2	261-289 (7)	GF100683	RT251I01_T7	AGCGGACTGGGCTGTAATAA	ATGGACCAACTGAGCCTGAC	100
OMY4014INRA	255				GF107486	RT191H21_SP6	AAATCCGGCTTCCATTTCTT	GGGCCAAGAAACAAACACAT	100
OMY4015INRA	256	58	2	261-295 (6)	GF100684	RT318K03_SP6	GTGGGCATTTTTGCTGACTT	CCGTTGATACATTTTGGCAG	138
OMY4016INRA	284	58	2	308-388 (9)	GF107487	RT197K14_T7	TTTTCCATGACTGACTGACTGA	GGGAGAAACCTACATGCCAA	138
OMY4017INRA	274	58	2	203-396 (7)	GF100685	RT300B08_T7	TCATCTTCGACAGCATGGAG	GAAGGCCAAAGAAGCATGAA	138
OMY4018INRA	258	60	2	278-282 (2)	GF100686	RT207I23_T7	CCTGTTTTGAAAATGGGACC	ACCAACCGCCATAGTAGCAG	138
OMY4019INRA	266				GF107488	RT190J06_T7	GTCATTGTGTTTGCTGGTGG	CAGAGCACAACACCTCTCCA	138
OMY4021INRA	349				GF107489	RT377G20_T7	TGTCCCTCAAAGTGCTACCC	CAGATGTGGGAACTTGAGCA	168
OMY4030INRA	308				GF107491	RT146H10_T7	GGAGACTCATGCAGAGAGGG	CCCCTCCTACAGGTGGGTAT	168
OMY4020INRA	245	54	2	260-266 (3)	GF100687	RT207O04_SP6	ACAAAGACCACAACGGCATT	TTGGCATTTACATATGTCCCC	168
OMY4022INRA	174	64	2	186-204 (5)	GF100688	RT241D02_SP6	ATCTCCAAGCCCTGAGGAAT	TTTTTGGTCCCCACAAGAAT	336
OMY4023INRA	214	58	2	212-258 (9)	GF100689	RT203O06_T7	GAGCCAGTAATTCATTCGCC	GCAGGACAATCGTTTTAGGG	336
OMY4024INRA	207	58	1.5	216-276 (5)	GF100690	RT278E22_T7	ATGACCCTGACGGGATGTTA	AGCTCCACACACAACACAGC	336
OMY4025INRA	246	58	2	254-342 (9)	GF100691	RT178K11_T7	GTCGCAAAAGGCACTAAAGG	TGTGGCAGGTGCTGTTAGAG	450
OMY4026INRA	152	64	2	158-194 (6)	GF100692	RT204J15_SP6	ATGCCAAAGAAATGGACAGG	TGGCCTCCCTTGTCATTAAA	450
OMY4027INRA	240	54	2	225-282 (9)	GF100693	RT220L14_SP6	TCCCAGTGGATGGGACTTAG	GTGGGTGTCACATGTGTGGT	450
OMY4028INRA	164	54	2	157-193 (8)	GF100694	RT331D06_SP6	TTGCAAGGTCCTGTGAAAAT	CTGCCTCACCATGAGTTGAA	1937
OMY4029INRA	150				GF107490	RT103C19_SP6	TCAGATATGTCTTTATTTCATTTTCAA	CTGTCAGCCTGCCTCTGC	1937
OMY4031INRA	362			381-409 (6)	GF107492	380M15_SP6	GAACCTCCTTGATCTGCTCG	TTATGTGGCCTCTTGAGCCT	117
OMY4032INRA	150	60	2	162-182 (4)	GF107493	RT180E02_T7	GCTCTCTTCCTCACACCCTG	TGCTCAGAACAGAAGAGGCA	130
OMY4033INRA	241				GF107494	RT282O22_SP6	TGAATGTTTATTGTGTGAAAAATGTG	CCTGCTGTTTTTGAGGAGAAA	133
OMY4034INRA	225	64	2	196-232 (8)	GF107495	RT226I17_T7	CGTAATGGATGGCTGTGTTG	ACTCCCTGCAGGTGTCTCAG	133
OMY4035INRA	248				GF107496	RT270N12_SP6	GCAGCATTAATCTCCCCTCA	TCCTTGTAAATCTGGCAGGG	172
OMY4036INRA	224				GF107497	RT250I09_SP6	TGCAGCATTTACTGGTAAGCC	AGGACCATATGATGTGGATGTG	172
OMY4037INRA	152				GF107498	RT236A24_T7	TCCCCAGAAAAGACACAAGG	CCTGAAATGTGGCAAAAGGT	172
OMY4038INRA	187	60	2	208-210 (2)	GF100695	RT218N06_T7	GGGGAAATTCAACCCACTTT	ATGGCGAATTGGCTAGACTG	172
OMY4039INRA	205	64	2	215-237 (7)	GF100696	RT275M02_T7	ACTCTCCCCTGTCCTCCATT	CTAGTATCGACCCCTGCGAA	172
OMY4040INRA	200	64	2	209-221 (3)	GF100697	RT386B11_SP6	TGAAGGGGGCTGATTAGTTG	ACAGCGTTCCATAGCGAGAT	172
OMY4041INRA	238			257-274 (8)	GF107499	RT102M21_T7	TGTCAGGTAGGGGAGCTGTT	TTACCTGCCACCAAATAGCC	198
OMY4042INRA	196	58	1.5	206-220 (5)	GF107500	RT204O17_SP6	TGGGAGTGTGTGTCTTCAGG	TAACTGGCTGCCTTTCACCT	198
OMY4043INRA	246	56	2	304-390 (8)	GF107501	RT313F12_SP6	TGTTGGCCCAAGTCAATACA	ATGGATGCAAGCCCAAACT	198
OMY4044INRA	245	54	2	264-286 (4)	GF107502	RT209M06_T7	TCGGGCAAATAGTCTGATCC	GCCACCTGGTCGCTAAATAA	421
OMY4045INRA	326	54	2	332-386 (5)	GF107503	RT292K08_SP6	CAGGGAGCATCATCAAGGTT	ACACACTCCTGCCAAAATCC	421
OMY4046INRA	228				GF107504	RT390C09_SP6	ATCTAGCATGGACACCTGGC	CCTTTCCAGAGCACCTTGTC	425
OMY4047INRA	233				GF107505	RT271C05_SP6	AATCGACCACTCAGAGGCAC	GAACAGGCCTCTGTTGCTTT	425
OMY4048INRA	178				GF107506	RT313G13_SP6	ATGTAGTCCCCTTTCCACCC	ATGCAGATGAACTGGAACCC	425
OMY4049INRA	173				GF107507	RT327M02_SP6	AGTGCCGTAAGTGGAGGCTA	CGTCTGGCCAAAATCTGTCT	878
OMY4050INRA	247	54	2	256-297 (8)	GF107508	RT168P11_SP6	GAGGGTCAGTGGTTCCATTTT	CAAAACGATAAGCCAAAGGG	878
OMY4051INRA	250				GF107509	RT264M08_T7	TATTTCACACCCTTTTGCGG	TCAGGAAACACATAGCGTCG	878
OMY4052INRA	167	58	2	184-238 (8)	GF107510	RT289D08_SP6	GCTGTAATTGGGTGCAATCC	CAGGAAATCAACATTGACTGGA	878
OMY4053INRA	227	58	2	231-247 (5)	GF107511	RT328H12_T7	GATCCTCTCTCTCACCAGGC	TGGGAACCTACCTCTCCCTC	1243
OMY4054INRA	217				GF107512	RT239D12_SP6	AGCATGACCAAGAAGCATCC	CTCATGGGCTGAATCTGACA	1255
OMY4055INRA	214				GF107513	RT218K19_SP6	AAAGTACATGCTGGCTTGGC	CATGTGTTCGTTCATGTGTGA	1368
OMY4056INRA	238	60	1.5	246-259 (5)	GF107514	RT183L20_T7	AAAGTCGTCATGTTTCATCCG	AAAAAGGGTTCTGCTGCCTT	1368
OMY4057INRA	242	60	1.5	244-265 (8)	GF107515	RT193D10_SP6	TTCGTTTTTCAGGAACACCC	TGTGGTGTATGGACACATGC	1368
OMY4058INRA	164	60	1.5	140-167 (4)	GF107516	RT272N05_SP6	ATCAGAATTGGCCTCACCAG	TCTGCAAATGTCAGAGGGTG	1530
OMY4059INRA	246	54	1.5	260-270 (3)	GF107517	RT201G08_T7	GCTTGTCTGTGGCACTGTGT	ACACAGACTCATGGCATTGG	1530
OMY4060INRA	301				GF107518	RT300E21_SP6	AGAATAAGGCAATATTCAACACAA	AAAGGGGAGTGAGTGTGAGAAA	1530
OMY4061INRA	165				GF107519	RT186D21_T7	TTCCAGTCCAGCATAGGAGC	GTGCAAATGCACACCATTG	1700
OMY4062aINRA	215	50	1.5	211-220 (3)	GF107520	RT321C06_SP6	GTCCTCCGGCTACACCATTA	GAGGAAGGGGAGAACAATCC	1700
OMY4063INRA*	203	60	2	168-184 (3)	GF107521	RT388F22_SP6	CTACCCGACAGACATCAACG	TATGAGGTCCAGAAGCTGCC	1880
OMY4064INRA	182	60	2	201-226 (5)	GF107522	RT182E15_T7	CATTTCTCAAATCTTGTGACTGAAA	CCCCGAGAATAAACAGGACA	2118
OMY4065aINRA	234	50	1.5	228-277 (4)	GF107523	RT228E18_SP6	TTCTGTGTCCTTGGTCCCTC	GGGCAAGACTCAGTCACCTC	2179
OMY4066INRA	234	60	2	251-276 (5)	GF107524	RT283L19_T7	TTCCCAATCCAATGTTTGGT	AAGAGCAAGCAAATGCAGGT	245
OMY4067INRA	211	60	2	223-229 (4)	GF107525	RT296N21_SP6	GCAAAACAGCCTCAGTCACA	CCTTTCCTCAAGTCAACGGA	40
OMY4068INRA	233	60	2	249-253 (3)	GF107526	RT381H20_T7	TGTGTCTCTCCAACCTTCCG	AGCAGGAACAAACGGCTAAA	40
OMY4069INRA	233				GF107527	RT384D24_SP6	TGTTTACATTGTCAAAGCAAGTGA	CTGCTCTGTCCTTTGCCTGT	40
OMY4070INRA	259				GF107528	RT385D23_T7	CACCTGCACTTGAACCTGAG	TCAAACCGAAAATGGAATTG	46
OMY4071INRA	246	60	2	262-266 (3)	GF107529	RT244I11_SP6	GGTGTTCTGGCAAAGCCTTA	ACCACACACTCCACAGTTGG	46
OMY4072INRA	168	60	2	176-188 (6)	GF107530	RT297D16_SP6	AAGTGGGAAACTGTTTAACAACAA	TTAACGCTGCTCTGTGGCTA	56
OMY4073INRA	223				GF107531	RT375M12_SP6	GGATTTTCGTCTGTGCCATT	CAGGTCTGAAGCAGTCCTCC	65
OMY4074INRA	204	60	2	201-211 (5)	GF107532	RT295M18_SP6	CATTACACAGCTCGTTGGGA	ACTTGCCCTCCAGTTGAAGA	65
OMY4075INRA	208				GF107533	RT262A04_T7	GGAGGCATGGGATTACTGAA	CATTACCGCAGTGGGGTCTA	66
OMY4076INRA	179	50	1.5	193-234 (7)	GF107650	RT268G19_SP6	AGCCAAATGTTCATCCAAGC	ccgACCCCTACAggagcTAT	77
OMY4077INRA	181				GF107534	RT260O14_SP6	TGATGTGTTGTGCCTGTGAA	AATTTGACCAATCTCCAGCG	87
OMY4078INRA	250				GF107535	RT331I04_T7	GCTAGCAAAAAGACAGTACTAGACAGA	TCAATGAGTGTGCCCTGAA	103
OMY4079INRA	163				GF107536	RT256C21_SP6	CCTCTTTCCTCCTGTGATGC	TTAGCTGTGGACTGTGCTGG	107
OMY4080INRA	170				GF107537	RT311P12_SP6	TTTGGGCTTTGATATGAGCA	GGTGTGTTAAGACCCCCACA	107
OMY4081INRA	248	60	1.5	256-315 (10)	GF107538	RT120M19_T7	ATGTCCCCTCCTACATGCTG	TTGACCCCAGTGTGCAGTTA	142
OMY4082INRA	168	52	2	178-283 (8)	GF107539	RT387O04_SP6	GAGGCTAGAGGACCACATGC	TCTCCACATTATCCCATTTCTG	142
OMY4083INRA	188	60	1.5	167-203 (8)	GF107540	RT322C09_SP6	TGTACATGCTGAGTGGAGGC	ATCCTGGAGGCTGGAAGTCT	146
OMY4084INRA	241				GF107541	RT273L24_T7	AATGTCCCAATTTGTTTTAGCA	CAATCACAAGGTCGTGCTGT	155
OMY4085aINRA	250	58	1.5	220-223 (2)	GF107542	RT138L22SP6	GTTGTGGGGGTCTAAAGCAG	ATTGGACCACTTTGCTACCC	186
OMY4086INRA	207	58	1.5	228-313 (9)	GF107543	RT263G09_SP6	AAGGTTGAGTCCTTCCCCAC	CCAAGTCAAGGCCCAAGTTA	186
OMY4087INRA	230	58	2	230-250 (7)	GF107544	RT256M20_SP6	GTGTTTAACTGCATGCTGGC	CTGTTTGCCCACATTGTTTG	226
OMY4088INRA	238	54	1.5	254-316 (10)	GF107545	RT256M20_SP6	TTCCTAAAAGGTGCTGTGCC	CTCATTAGGCATTCATCCCC	226
OMY4089INRA	150	60	2	145-171 (5)	GF107546	RT154K06_T7	TAGCCAGTGCATTCAAGCTG	CCCTCAACTCCTCCTGACAC	246
OMY4090aINRA	225	64	2	ND	GF107547	RT125F12_SP6	GCACCATCACAGAGGAATCA	TATCACAGTCCTCCAAGCCC	294
OMY4091INRA*	219	54	2	233 (1)	GF107548	RT310P09_SP6	TTCACTGTTTCTAATACTGTCCTGC	GTCCACACAACTTGCCTCAA	300
OMY4092INRA	228	60	2	239-269 (9)	GF107549	RT115D06_SP6	GGAGCCAGCACATCTTCTCT	TGATTACCTCTCTCTTTTGGGAA	300
OMY4093INRA	247	58	1.5	262-268 (5)	GF107550	RT218L15_SP6	CTTTGTAATTGGCTCGGCAG	CATTCTCTCAGCAGGCTTTG	300
OMY4094INRA	250				GF107551	RT267L07_T7	TTGTTCTCCAGTCCTCCTGG	CACACCTCTCCCTAGCCATC	300
OMY4095INRA	238	58	2	215-257 (7)	GF107552	RT314D02_SP6	GTTGTGGGCTCTCCGTTTC	CGGAGAGAGGGAGAGGAAGT	316
OMY4096INRA	215	60	2	229-259 (8)	GF107553	RT213G02_SP6	AAAAACCCCTGCAAAATCCT	AGCCCCTCTGGAGAGAGAAA	316
OMY4097INRA	230				GF107554	RT294A13_SP6	AATTTCCCCCATTTTCTTGG	CACTTGGCAACTGTCCCTCT	331
OMY4098INRA	210	54	2	220-228 (4)	GF107555	RT334N24_SP6	TGGCTGCTGACTAAGCAAAA	TATCCCCCTTTCCCAGTCAT	331
OMY4099INRA	242	58	1.5	248-371 (9)	GF107556	RT299N10_SP6	CACGCAGATACCCCAATCTT	CAAGGCCCCATGAATAAAAC	331
OMY4100aINRA	250	58	2	223-303 (11)	GF107557	RT283B12_SP6	ATAGGAGGATTGGGGACCAC	CATCTAACGATGCTGGCTCA	339
OMY4101INRA	217	60	2.5	223-263 (10)	GF107558	RT211B18_T7	CCAGGGATCTTCCTTTAGGG	TGGCTCGGCAATAAAAAGTT	346
OMY4102aINRA	220	58	2.5	219-238 (3)	GF107559	RT309L20_T7	TAAGCCAGAACGCACTTCCT	AGTACACCTTGCCTCGCAGT	404
OMY4103INRA	236	60	2.5	215-251 (7)	GF107560	RT211E21_T7	CAATGCCACCTCTTCCATCT	GCCCTAATCCCCCTGAAATA	404
OMY4104INRA	173				GF107561	RT203P07_SP6	TTGTCTTCTGGAGGTGTGGG	CAGGTGGTGATATGACGTGAA	399
OMY4105INRA	202				GF107562	RT324K04_SP6	GACTGTGATCCAATTTGGGG	TACCTCCTTCCATCCTTCCC	399
OMY4106INRA	250	58	2	255-279 (5)	GF107563	RT134P17_SP6	CTGTTGTTAGGGGGACATGG	CGAGACCTCGATCTCTATCCC	399
OMY4107INRA	152	60	2	163-178 (5)	GF107564	RT171B21_T7	ATCAACGCATCTCCCTTCTT	GAAGGAAAGGTAAAAACATCCC	386
OMY4108INRA	224	60	2	242-259 (2)	GF107648	RT202O06_SP6	CCCTCTTCATATCCCATCCC	TTTTGACGACGTTGCTTGAA	428
OMY4109INRA	203				GF107565	RT228N10_T7	GCTGTTACCCACAGATAAGAACG	TTAAAACGGACAGTAGGGCG	428
OMY4110INRA	239				GF107566	RT250K22_SP6	GGGACTGTAATGTCAAACATTGTTAC	TGACAGCAAACAGCCACTTT	444
OMY4111INRA	210	60	2	208-253 (8)	GF107567	RT231A16_T7	GGTTGTTTTCGCACATCAAA	TGGGGATGCATCAAGGATA	519
OMY4112aINRA	244	60	2	244-314 (8)	GF107568	RT154D01_SP6	TGGGTCAAGTGTCTCGCTAA	CAAAGCGTCTGTTTTGTGGA	551
OMY4113INRA	232	58	2	255-271 (6)	GF107569	RT215H06_SP6	GCAGCAACAATTAGCGTTGA	TGCTGTGTGTCTCCCAACTC	551
OMY4114aINRA	216	54	2	225-227 (2)	GF107570	RT171G18_SP6	GGGCATCTTGAAAGGGTACA	TCCTCTGTCTTTCGGTCATTG	552
OMY4115INRA	247	60	1.5	246-302 (7)	GF107571	RT331G12_T7	AAGCCACAGGGGTTAGAGGT	ACGAGAGCATCTGTGTGCAG	560
OMY4116INRA	224				GF107572	RT387A21_SP6	AGTCACTCAGGAAGGAGGCA	GACTTCCCCTCCAGTAACCG	595
OMY4117INRA	154	62	1.5	158-234 (7)	GF107573	RT237H14_T7	GCCATAGACCCACACTGCTT	AGAGACTGCAGGAGGAGCTG	601
OMY4118INRA	206	54	1.5	215-291 (10)	GF107574	RT193K19_T7	TTGCTTGTTTGAAATGGCTG	AGCTTCCTTGCTGAACCAAA	601
OMY4119INRA	225	58	2	231-245 (4)	GF107575	RT387L05_SP6	AGGCCAAGCATTCATTTGTC	TGGAATGACTTTTGCTTCCC	601
OMY4120INRA	220	54	2	224-287 (10)	GF107576	RT133I10_SP6	TGGACTGGCTGTTGATGTGT	TGATGATGAATGACTGGATCG	612
OMY4121INRA	172	58	1.5	195-220 (7)	GF107577	RT304J09_T7	CAGACAGCAGTCAATGCAGC	GATTCAATCCAGCCCATGAT	663
OMY4122INRA*	221	54	1.5	227-239 (2)	GF107578	RT172L12_T7	GCTTCTCAACCATAGGAAAACAA	TTTTGGAAAAACTGAGCATCTG	668
OMY4123INRA	168				GF107649	RT210J23_SP6	GATGCCTGATTCTCCAGCTC	GGGTCATAACACATAGTATTACTCCA	676
OMY4124INRA	381	58	2.5	363-457 (7)	GF107579	RT237A03_SP6	CACTGAGCTGAAATGCTTGG	GTGTGATCAGCAGTCCCAGA	676
OMY4125INRA	223				GF107580	RT307F19_SP6	AAAGAAAGGAGGGTGGCATT	TCAAATCACCTACGCTTAGCC	676
OMY4126INRA*	250	58	2	269 (1)	GF107581	RT271P15_T7	TGGTTGACGGGGTAATGTTT	AAACGCTCGACTGGAAATGT	676
OMY4127INRA*	248	54	2	277 (1)	GF107582	RT260B03T7	CCTGAATGCCTTGATAGCCT	TCAACACAAATGCATAATGAGAG	686
OMY4128INRA	248				GF107583	RT171J11T7	GGCCGTACACACATCAAGG	ATCCAACGGATAGCATGACC	730
OMY4129INRA	249	58	2.5	251-277 (6)	GF107584	RT130H20T7	TTGCGCTGAGGCACATATAC	ATTGCGTGACACACCAACAG	730
OMY4130INRA	155	54	2	160-174 (5)	GF107585	RT173H23T7	TTATCTCTCCACTCTGCCCG	AGGGGCAACTTCACCCTACT	730
OMY4131aINRA	250	54	2	ND	GF107586	RT334J04T7	CCCTCTACCCTAGTGAAGGACTG	GAAACCCCAAAAGTTTTTCATTC	745
OMY4132INRA	191				GF107587	RT271C22T7	GATGTGGTCATTGCGTGCTA	TCATCCATATCGAGGGAACC	745
OMY4133INRA	242				GF107588	RT160O13SP6	CGGTTCAAGTGCACACTCAC	AGATTATCTGGCCGCAAAAA	770
OMY4134INRA	218	58	2.5	230-250 (6)	GF107589	RT380L13T7	CAGAGCTGAATCATACCTCTGG	AGAGGGTGTTTTGTTCATTGC	770
OMY4135INRA	244	58	2.5	269-289 (6)	GF107590	RT108H22T7	TGCCTCTCTTTCTTCCTCCA	CAATCCATTCCATCCCGATA	770
OMY4136INRA	245				GF107591	RT125E18SP6	TTGAAGTCATGATCCCATGC	CTTCCCTCAAAACACCAAGC	770
OMY4137INRA	156				GF107592	RT278J23SP6	AGCTTGGCCGAGTTTACAGA	ATGGCATGTTGACACAGAGG	770
OMY4138INRA	225	58	2	249-287 (7)	GF107593	RT283D04SP6	AAGAATTTGGTTTTCCTTTTTGG	AGTGAGTGGTGGTGCAGCTT	785
OMY4139INRA	200				GF107594	RT322M13SP6	TCAGTCAAGCCCCTAGCTGT	AGTGGAAAGGCTTTTGGGTT	858
OMY4140INRA	183	58	2.5	175-203 (8)	GF107595	RT175B03T7	CTCACGGTGTTCCAGTCAAA	TCAGCTGAATGATTTGATTACCA	858
OMY4141INRA	357				GF107596	RT305P09SP6	TTGAAGTGAACAAGTGAAGAATACC	CTCCACGTTTCCCTTGTCTT	895
OMY4142INRA	178	58	1.5	196-202 (4)	GF107597	RT325D23SP6	GAACGTCTGACGGAAAAAGC	ATTGGGAGTGCAAAGGACTG	895
OMY4143INRA*	183	58	2.5	163-208 (2)	GF107598	RT157F09T7	CTAAGTGGTGAATTTGTGCCC	TGGGCAGATTCTTATCCTGG	895
OMY4144INRA	224				GF107651	RT337B21T7	GGTTGACTTCCTGCTTCTGC	ACAGACACCCCCACTCAAAG	895
OMY4145INRA	300	54	2	313-319 (2)	GF107599	RT377D09T7	GGATAGTTCAGGACAGTAAAGAAAAA	TCACAGACGTCCAAACTTGTG	910
OMY4146INRA	155				GF107600	RT302N09T7	CTCTTTCGCTCTCCCCTCTT	GCCAAATGACAACAGAGCCT	910
OMY4147INRA	236				GF107601	RT124P08T7	CCGTTGTCTCAACACACACA	CATCTGTAGCACAAAATGCACA	966
OMY4148INRA	199	58	2	209-229 (5)	GF107602	RT333H11SP6	ATCACATTTCCCATTGGATG	TACGGCAGAGCGGTCTCTAT	975
OMY4149INRA	300				GF107603	RT248E10T7	GCAATATGTACATTGTTATGTCATGC	TGACCCACAGCAATAGGAAA	980
OMY4150INRA	227	58	2	234-254 (7)	GF107604	RT270M23SP6	AGCTCAAAGAATGTGTGCCA	CTCTCTGTCTGCATGCGTGT	981
OMY4151INRA	221	58	2	227-239 (3)	GF107605	RT384D03T7	TTCCTAATCGCTAGGACAGCA	GAGACGAGTGAAAACCAGGC	1023
OMY4152INRA	219	58	2	234-316 (7)	GF107606	RT129D05SP6	CGAAAGCGATCTTTTCCTTG	CGGGATTTGTTCAAATGTGT	1023
OMY4153INRA	250	58	2	266-268 (3)	GF107607	RT211C17T7	CGTAGCATTCAGGAAGAGGG	GTGCCTGTTTCCTACCCAAA	1079
OMY4154INRA	247	58	2	234-366 (10)	GF107608	RT110E03SP6	CAAGTAGGAAAAGCATCCAACC	GAGAGGAGCGAAGGTCACAC	1092
OMY4155INRA	218				GF107609	RT304M22SP6	TCCAGCATATCCTCCAGCTC	GTGCATCAGGCAAAGCATTA	1102
OMY4156INRA	203	58	2	218-260 (12)	GF107610	RT236K22T7	CCTGCTGCTCTCCTACACTG	TGTATCTGTCGGTGGGTTGA	1105
OMY4157aINRA	151	58	2	ND	GF107611	RT110G22T7	AGAAGCCAGAGGGAAAGAGC	TGTCTGGCCTCTAATGTGACC	1142
OMY4158INRA	236	58	2	252-272 (4)	GF107612	RT384E07T7	GGGGGTTCACCAGAGGTTAC	TGAACTTGGATTAGCTTCCCA	1142
OMY4159INRA	204	58	2	204-218 (4)	GF107613	RT234A21SP6	TTTAAACCTTCTCCCCACCC	TACCGTACGTTGCGACACAT	1157
OMY4160INRA	233	60	2	230-295 (6)	GF107614	RT193F04SP6	CCCTCTCAGAGACATGCACA	ATGCCCTACACACTATGCCC	1203
OMY4161INRA	227	58	2	218-242 (5)	GF107615	RT184N15T7	ACAAAGGACGCAAAGAATGG	AAATTAAATTAAGAGCAAAAGGCAA	1273
OMY4162INRA*	233	58	2	250-252 (2)	GF107616	RT329B12SP6	CAGCAGATCCTGTGAAGCAG	ATTTCAGATGGGGTCCTGGT	1273
OMY4163INRA	215	58	2	225-235 (4)	GF107617	RT268M11SP6	ATCCTCTCGGGGACGTAGAC	TTGACGCACACACTGCTGTA	1461
OMY4164INRA	249				GF107618	RT230F08SP6	GCAGCTGTGCTCCTTTTCAT	GGGATGACCCGTAGCAATAC	1517
OMY4165INRA	249	60	2	236-286 (3)	GF107619	RT269C06SP6	ATCACTTTGCGTTTGACAGC	GCACATTCACTACAATGGGCT	1517
OMY4166INRA	300				GF107620	RT220D14T7	GCTGATCGGCATGACTCTAA	GTCCAGCCTTTTGCCTTCAC	1517
OMY4169INRA	249	58	2	257-263 (3)	GF107621	RT252D01T7	TCACACACGAGAAGAGGTTG	GCTGCTGGATAATACCTTCTGG	1560
OMY4170INRA	216	58	2	222-244 (5)	GF107622	RT141A20SP6	CAGACCCCGTCTCTGTAAGC	CGACCGCTAAGACGGAAATA	1616
OMY4171INRA	247	58	2	266-324 (7)	GF107623	RT161J20SP6	TTGCATTCATAATTTTTGTCCA	CAAAGAGGCATATGCGATGA	1642
OMY4172INRA	163	58	2	169-185 (4)	GF107624	RT241O18T7	ACCAATCATGGATCGGATGT	ATGTAGCGTGACTGACAGCG	1703
OMY4173INRA	214	58	2	218-242 (4)	GF107625	RT384G02T7	AAGTGAGAGGCGTGTAGCGT	GATGGGAGGCGACTTACAGA	1739
OMY4174INRA	216	58	1.5	231-239 (4)	GF107626	RT103D18SP6	GATACCATTGGAGCTTTGCC	ACCCACAGGAAGACTCTTGG	1739
OMY4175INRA	219	60	1.5	226-256 (5)	GF107627	RT308J01T7	ACGCTCCTGGCTAACCCTAT	TCGGATTAAAGCCGTGCTAC	1766
OMY4176INRA	215				GF107628	RT318K01SP6	TGATGTCAACCCTCAAGGTCT	TCAGCTGGTTAATGAAATGTGC	1807
OMY4177INRA	207				GF107629	RT113G15T7	CGTTATTTCCGTTTCCCTGTTG	TGCACAGGAATGCTAATCCA	1850
OMY4178INRA*	242	58	2	259 (1)	GF107630	RT238M24T7	AATCAAAAGGCACGGATTTG	CCACCTTTTTGGTCATAAATGAAT	1866
OMY4179aINRA	393	54	2	ND	GF107631	RT377I18T7	CCTGTAGCAGAACTCAAACGC	TTGTGAAATCCAGAACTATGTTAAA	1898
OMY4180INRA	175	60	1.5	183-225 (6)	GF107632	RT113P17SP6	TAACCCAAAGGACATCCCAA	TGTCTGGTACCATTCTCTCCC	1966
OMY4181INRA	205				GF107633	RT186D20T7	ACTGCGCCCTCTAAAACAAG	ATTACTCCCCAACCCTGGTC	2084
OMY4182INRA	202				GF107634	RT312L02T7	AGGCCGAGCTTTCTTTTAGC	GGATCATTTGTATGGACGGC	2378
OMY4183aINRA	105	58	2	112-134 (7)	GF107635	RT113O20SP6	TGAATTTGGGGCTTTGTACC	GCAAGGAACCCCTACCTCTC	2417
OMY4184INRA	204	58	2	221-223 (2)	GF107636	RT309D18T7	TTTGAAATGGCTTGTGTTGC	TAGATGCACTATGCGTTCGG	2591
OMY4185INRA	214				GF107637	RT302I11T7	TCCATTACCTCATTGTTTTCACC	GCCTGGAGAGTGCTGGTAAT	2622
OMY4186INRA	223				GF107638	RT178J07SP6	AGTGTACACACACCCCTCCC	AATCCGGAGCCTAGAGAAGG	2654
OMY4187INRA	233	58	2	240-248 (3)	GF107639	RT191A17SP6	GCAAAGGTCACCTGTCCACT	ATAGCTGCATTGGCGAACA	2654
OMY4188INRA	158	58	2	171-175 (2)	GF107640	RT120I17T7	GCATTACATACGCCTTCGCT	ATTTTTGGCGCTTCATTGTC	2655
OMY4189INRA	248	58	2	243-257 (6)	GF107641	RT208P12SP6	TCCTCCATTCATGGGCTAAC	CCCACAGCATACAGGGACTT	2655
OMY4190INRA	229	58	2	253-269 (4)	GF107642	RT197N23SP6	TGTAGAGAGGAGGGGAAGGG	GGTGATGTGAGGGTGCACTA	2679
OMY4191INRA	199	58	2	175-217 (5)	GF107643	RT152N09T7	TGCTTTATGCTACCATTTACTCTGA	TGCTCAGCTGAAACAACAGG	2776
OMY4192INRA	242	58	2	ND	GF107644	RT218K15SP6	CCCTCAGCCTCTACCTCCAG	GCATAAAAACACCCAGCCAT	2781
OMY4193INRA	400	58	1.5	ND	GF107645	RT299E22SP6	CCCTCACTGAGTATGACACAATTT	CCGGGTTGTGACAAAAACTC	2882
OMY4194INRA	169	58	2	157-189 (7)	GF107646	RT132O08T7	GCGGGAGAAAATGTAGGACA	ATCCCTCTCAAACTCCCCC	3118
OMY4195INRA	329				GF107647	RT377L21SP6	TTGTTGATGGTGGTGGAAAA	TCTGATTCGATGGCAAATGA	6801
OMY4196	243				GF107319	RT389C06SP6	TGGGGACATACGTAAATGCC	TGGTCGAACTTAGCGCAGATA	226
OMY4197	203	64	1.5	177-255 (8)	GF107320	RT307A15SP6	CAGTGTTGACATTGACGGGTCTA	GCAGGACCTGGCGACACTATA	1243
OMY4198	261				GF107321	RT163N02T7	ACACCTCCACTTGAACCT	CGCCATGTGTCCAATA	294
OMY4199	265	62	1.5	ND	GF107322	RT164F04SP6	AATGTGGAAAAGGTCAAGGG	CATTGGCATTCAACTAGTAGGG	219
OMY4200	208	56	2.5	209-219 (4)	GF107328	RT179C16_SP6	ATCTTTCTGGGCTATCCTTGCGT	AGGGCGTTGAATGTGAGAAACA	226
OMY4201	331	58	2	340-344 (2)	GF107323	RT226A11_SP6	CTTTAGCCCTGTTGACATAGT	CCCCCTGTGTATCACATT	251
OMY4202	308				GF107327	RT143A14_SP6	CCATCACCTTTTCGTTTC	GTCCATCAGCTCAGTTTCA	217
OMY4203	224	62	1.5	237-241(3)	GF107324	RT390E19_T7	TGCCACCTGATGTCAGT	CCTCCTGTGGTGATGTG	219
OMY4204	291	64	1.5	275-324 (7)	GF107325	RT144O15_SP6	GGTTCTGAATACTTTCCGAATGC	CCCATTTAACGACCCGATG	226
OMY4205	335	62	1.5	294-350 (7)	GF107329	RT276L19_SP6	GAGCGCCAAGTCTAGGA	GTGCCCGCATTAAGTTC	2179
OMY4206	287	58	2	351-354 (2)	GF107330	RT185I20_SP6	CTGTAACACCACTTGATCGG	CATAGTCAGTCAGTGATTAGCCA	346
OMY4207	159				GF107326	RT130O07_SP6	CAGATTGAGCAAAAACGGATG	GGGTGTGGGCAAATTGTG	360
Mapped on the INRA Genetic map
Marker Name	Size (bp)	Atp	MgCl2 mM	size range (alleles number)	GenBank accession	BAC of Origin	Forward	Reverse	Contig #	OMY	cM
OMY7592INRA	247	60	2	ND	GF109431	RT337C10	CACATTCTCTCTTCCCATGTCA	CGTCAAAGCAGACAAATAGAGC	1288	21	93.2
OMY7728INRA	227	66	2	ND	GF109646	RT138L22	GTTGTGGGGGTCTAAAGCAG	TTGACGTTTGATGGCTGTGT	1145	21	59.1
OMY7729INRA	171	56	2	ND	GF107918	RT206B03	ACTCGCACTCCCAAACAAAC	CATTATCCTTGATGACCGCC	1471	3	51.4
OMY7730INRA	211	60	2	ND	GF107919	RT206B03	GGGCAATCAACCAAGTGTCT	CAACTGGGGACTTCGTCAAC	1471	3	52.7
OMY7731INRA	226	66	2	ND	GF107917	RT216F03	AACACATCGGTCTACGGGAC	AAATCACAGTGAAGGGAACAG	3837	14	49.9
OMY7732INRA	272	60	2	ND	GF107920	RT226L13	CACAGGGCACCTACACTCATT	AGCCTCTTACCCAAGTGTGG	2688	1	47.4
OMY7733INRA	201	62	2	ND	GF109647	RT259J18	CGGGTCTTTGTGACTGTCG	TCAACTTTGTGCTGGACTGC	5336	14	60.1

## Sheet: 2 SP Screen Results
Chr	Locus	K cM USDA	K cM INRA	BAC 1	BAC 2	BAC 3	BAC 4	BAC 5	BAC 6	BAC 7	BAC 8	Contig1	Contig2	Contig3	Contig4	Contig5
1	OMY7732INRA		47.4	RT226L13								2688
1	OMM1046		54.4	RT314B05	RT279N13							138
1	OMM1780		72.7	RT203F18								1070
1	Omy1185INRA		94.8	RT333K23								204
1	Omy1143INRA		99.6	RT245A12	RT258A18							450
1	OMM1151		110.2	RT126D05								718
1	OMM1231		123.5	RT202C17	RT198O07							2083
2	BX073867	43.4		RT235H17								ctg260
2	OMM5198	64.7		RT233I10								ctg2159
2	OMM1039		33.3	RT107L22								236
2	OMM1070		49.2	RT151D01								1103
2	OMM1108		70.7	RT191O05								3278
2	OmyFGT8/1TUF		85.8	RT222G06								NL
2	OMM5000/1		88.9	RT186G07	RT116L15							2205
2	OMM1778/1		90.6	RT232L14								9230
3	OMM1080	61.7		RT312E05								N/L
3	OMM5324	84.3		RT355C13	RT301H18							ctg2588	ctg2314
3	OMM1263b	113.5		RT332P21								ctg2369
3	OMM1016B	142.2		RT286L08								ctg6948
3	Omy1060/2INRA		1.7	RT264M13								NL
3	OMM5246/2		22.9	RT316O19								7186
3	Omy1308INRA		32.1	RT152N05	RT228B01							46	1099
3	OMM1765		43.9	RT256P07								9333
3	OMY7729INRA		51.4	RT206B03								1471
3	OMY7730INRA		52.7	RT206B03								1471
3	OMM5146		75.2	RT297J21	RT264G23							121
3	OMM1053		95.1	RT312E05								NL
3	Omy1241INRA		116	RT176K21								NL
3	Omy1392INRA		116.8	RT308D21								5494
4	OMM1211	37.5		RT105C07	RT218K17	RT287N04						ctg641
4	OMM1449	77.5		RT302D07	RT341K24	RT195L11	RT220A08	RT131K14	RT175M11	RT240L05	RT289A02	ctg71
4	Omy1306INRA		0	RT170C12								3456
4	OMM1105		14.5	RT131G14	RT195L11							71
4	Omy1233INRA		21.2	RT178A20	RT247B23							2718
5	OMM1716		8.6	RT193E07								756
5	OMM1793		30.4	RT318E17	RT269H01							2246
6	OMY105DUb	16.4		RT118P10	RT124C08							ctg6024
6	OMM1475	49.1		RT186K01	RT236N09							ctg4330	ctg4490
6	OMY1002UW	71.9		RT163O07								N/L
6	Omy1322INRA		1.9	RT126J09	RT135L17							4106
6	OMM5254		9	RT127G19	RT138A02							1674	1646
6	Omy1160INRA		17	RT233N03	RT108A03							1223
6	OmyRGT2TUF		36.4	RT216L17								2039
6	OMM5186		84.6	RT204C01								7
7	OMM1468	0		RT302L01								N/L
7	OMM1557	51.1		RT153K12	RT195I09	RT217L23	RT263K12					ctg612
7	OMM5255	67		RT312K21								ctg3085
7	OMM1277	74.7		RT309F3	RT341A12							ctg772
8	OMM1295	55.7		RT177C06	RT186H08							ctg2777
8	OMM5058	68.9		RT255H8	RT235F09	RT356I16	RT320O06					ctg18
8	OMM1097	81.9		RT122I20	RT161K06							ctg5357
8	OMM1109		53.1	RT264L21								9271
8	OMM1719		71.9	RT199H21	RT200C18	RT232K15						713
8	OMM5003		75.4	RT182B17	RT221H10							6
8	Omy1368INRA		91.8	RT243M15								402
8	Omy1278INRA		109.7	RT304J21	RT299F13							1933
8	OMM1276		131	RT197M08								NL
8	OMM1178		134.3	RT236E09	RT236G07	RT236G06	RT236G08					5688	NL	NL	7349
9	OMM3072_ID1D	37		RT280K20	RT365C15	RT220K13	(in DB already)					ctg2333
9	OMY1090UW	69.9		RT294D07								N/L
9	OMM1089	81.2		RT238O05	RT167D04							N/L
9	BX310634	106.4		RT205K05								N/L
9	OMM1367		17.2	RT226L21								6282
9	Omy1013INRA		38.8	RT226N13	RT263D03	RT263D07	RT266M15					577
9	OMM1736		56.9	RT120H20	RT322K18							644
9	OMM5014		73.1	RT310J21	RT106O16							495
9	OMM1059		89.5	RT116A18	RT319D23							5317
9	OMM5126		113.7	RT163K15	RT232C11							100
10	OMM5106b	40.5		RT211H24	RT304K16	RT370E07	RT247J22	RT351A06	(2 Ctgs)			ctg4603	ctg4603	ctg4603	ctg4212	ctg4212
10	OMM5108	62.9		RT194L11	RT102K20	RT155L15						ctg845
10	OMM1448	80.9		RT119C09								ctg4551
10	OMM1332	91.1		RT147G03								N/L
10	OMM1050		11.8	RT193G15								4551
10	OMM5168/1		86.1	RT195B11								NL
10	OMM1657/1		87.9	RT113I20 : lower band	RT209O01 : upper band							4844	855
10	Omy1232/1INRA		98.5	RT120E19								NL
11	OMM5156	0		RT193N16	RT135D10							ctg8404
11	OMM3042	37.3		RT154F10	RT160C15	RT184E01	RT350P05					ctg157
11	OMM3092_TLR22	73.1		RT136K09	RT258A08	(in DB already)						ctg7086
11	OMM1375	91.5		RT354B05								ctg6703
11	Ssa20_19NUIG	124.7		RT101K23								N/L
11	OMM1333		95.3	RT102K23	RT336A07							NL
12	OMM1096	63.3		RT151B02	RT328E16							ctg2028	ctg3264
12	GH1_INRA	92		RT183A18	RT340I24	RT260L20						ctg560
12	OMM5063	98.3		RT123K10	RT336D18							ctg4785
12	OMM1161		13.3	RT307J19								5414
12	OMM1711		37.8	RT305C02	RT234E07							NL
12	OMM1469		50.8	RT287F21	RT155O24							4369	NL
12	OMM1130		80.4	RT206A16								2107
12	OMM1133		89.5	RT133L03								163
12	OMM1379		93.7	RT302D03	RT194N07							2793	94
13	OMY1212UW	29.4		RT308I24								ctg5414
13	OMM1670	44.6		RT177N23	RT322A22							ctg1563
13	OMM3006		0	RT229J11								238
13	Omy1297/1INRA		0	RT252K18	RT265A15							2081
13	Omy1513INRA		3.7	RT121O06								NL
13	OmyRGT40TUF		20.4	RT214D10	RT179L17							2773
13	OMM1200/1		39.1	RT200F08								4484
13	OMM5185/1		40.8	RT278M21								NL
14	Omy1263INRA		35.6	RT168P08								19
14	OMY7731INRA		49.9	RT216F03								3837
14	OMM1312		53.8	RT114G07								NL
14	OMY7733INRA		60.1	RT259J18								5336
15	OMM1444a	21.7		RT09K14								N/L
15	OMM1832	52.4		RT116A17	RT187B24	RT309E03	RT154O16					ctg793
15	OMY207UoG	76.1		RT146I12								N/L
15	OMM5160	87.5		RT38L15	RT303L24							N/L
15	OmyRGT17TUF		49	RT327J21								2655
15	OMM1351		65.1	RT111O09	RT111J06							2428
15	Omy7INRA		73.2	RT324D23								3214
15	OMM1112		100.8	RT113K03	RT125O04							1146
15	OMM1077		105	RT291M20								7713
16	OMM5281	41.7		RT191N22								N/L
16	SSA439NCVM	61.6		RT211L22	RT262P20	RT302F14						ctg4581	ctg4790	N/L
16	OMM5162	72.1		RT339B16	RT347P05							ctg359
16	OMM1221	88.6		RT140D14								ctg9264
16	OMM1744		24.5	RT205F16								NL
16	OMM5133		61.6	RT125H09								NL
17	OMM3126_TLR20	90.3		RT140P22	RT321M18	RT372K21	RT534H19	(in DB already)				ctg5639
17	OMM1357	105.4		RT168H09								N/L
17	OMM1812		3.6	RT165B04	RT127E16							1253
17	OmyRGT19TUF		14.5	RT131M06								1541
17	Omy1040INRA		49.3	RT176H16	RT251N15							346
17	OMM1505		69	RT221B09								330
17	OMM1720		85.4	RT285D01	RT327D13	RT259H23						382
18	OMM1102		7.7	RT229N10								NL
18	Omy1038INRA		23.4	RT135H21								3128
18	OMM1713		58.4	RT108M13								618
18	Omy1318INRA		79	RT111J11	RT147B01							NL
19	OMM5327	49		RT232A02								N/L
19	OMM5216	83.6		RT180J12	RT230L16							ctg6442
19	OMM1374		19.5	RT179B11	RT230M24							2709
19	OMM1086		28.6	RT242N10								3631
19	Omy1328INRA		95.9	RT199E10								4603
20	OMM1076	9.2		RT304M15								N/L
20	OMM1135	50.3		RT192C24								ctg2586
20	OMM1117		51.2	RT164G03								2203
20	Omy1376INRA		63.4	RT131K14	RT251A06							2728
20	OMM1775		85	RT161L19								4997
20	Omy1108INRA		87	RT318B14	RT250O19							4654
21	OMM5266		7.4	RT197C10								4358
21	OMM1166		47.4	RT198N16; upper band	RT229B09 ; lower band							53	421
21	OMM1067		54.7	RT155P20								NL
21	OMY7728INRA		59.1	RT138L22								1145
21	Omy1356INRA		70.2	RT104J07	RT279A10							638
21	OMM1036		72.7	RT133D21	RT130A08							2927	NL
21	OMY7592INRA		93.2	RT337C10								1288
22	OMM1032	21.2		RT202I12	RT219D23	RT245E04						ctg2382
22	CA359625a	34		RT210B24	RT244O20	RT289C09	RT324P20	RT372I24				ctg80
22	OMM1728		26.4	RT139H13	RT133L21	RT150E21						450	450	NL
22	Omy1167INRA		36	RT178N23								1207
22	Omy1096INRA		83.3	RT230F17								2497
23	Omy1380INRA		0	RT162H21								111
23	OmyRGT24TUF		18.9	RT228I12								2362
23	OMM1019		24	RT227L18								2329
23	OMM1826		50.8	RT221C11	RT294L05							6014
24	OMM1288	0		RT133B14	RT299D15	RT304H10	RT371J10					ctg386
24	OMM1734	15.2		RT136A03	RT340O13	RT348O18	RT315F05					ctg1226
24	OMM5217	37.6		RT155B19	RT189F23	RT243D07	RT287B21					ctg6130
24	Omy1321INRA		0	RT274I01	RT285N24							261
24	OMM1767		32.1	RT315F05								1226
24	Omy1284INRA		58.2	RT125G20	RT214P20							NL
25	OMM3144	86.3		RT176M04	RT199B05	RT143D10	RT236N11	RT253K16				ctg316
25	Omy1149INRA		2.6	RT120C09	RT307C10							9331	166
25	OMM1193		24.1	RT196G13	RT121J15							3388
26	OMM1460	57.4		RT104K22	RT306B11							ctg198
26	OmyRGT12TUF		0	RT307B24								594
26	Omy1427/1INRA		11.5	RT191K09	RT308L08							172
26	OMM1159		29.8	RT147D11	RT218F12							nl
26	OMM1213/1		54.4	RT238N22								8693
27	OMM5332b	71.4		RT163K15	RT320D17	RT273D01	RT342J20	RT362L10				ctg100
27	OMM5261		0	RT222M07								529
27	OMM1154		12.5	RT312B19								697
27	OMM5006		39.2	RT227D18								5540
27	Omy1017INRA		48.3	RT317B08	RT204I19							9335	NL
28	OMYRGT32TUF	24.2		RT215O05	RT121A22							ctg375
28	OMM1762		9.5	RT189J12								NL
28	OMM1020		43.5	RT123D16								1849
28	Omy1479INRA		45.2	RT300D20								2112
sex	OMM1118	47.7		RT239N18	RT255O01							ctg1376
sex	OMM1665	58.5		RT160P22								ctg2568
sex	Omy1165INRA		59.9	RT276B02								NL

## Sheet: 3 List by Marker
Clone	Marker\ Locus	Contig #	Microsatellites	Chr. #	References
RT392A18	a1-mg-1	4410			Palti et al., 2004, An Genet 35(2):130-3.
RT498A10	a1-mg-1	4410
RT542H21	a1-mg-1	4410
RT318K11	a1-mg-1	N/A
RT202I23	a1-mg-2	4410
RT230N02	a1-mg-2	4410
RT563K22	BAFF-1	3274	OMM3133-3135	Omy22	Rexroad et al., 2008, BMC Genetics 9:74; Glenney & Wiens, 2007, J Immunol, 178: 7955-7973.
RT568O10	BAFF-2	7754	OMM3119-3120	Omy3	Rexroad et al., 2008, BMC Genetics 9:74
RT210B24	CA359625a	80		Omy22
RT244O20	CA359625a	80		Omy22
RT289C09	CA359625a	80		Omy22
RT324P20	CA359625a	80		Omy22
RT372I24	CA359625a	80		Omy22
RT340A23	CXCe	477			SEE PRIMERS TABLE; Additional file 2
RT166N22	CXCe	2163			SEE PRIMERS TABLE; Additional file 2
RT135A06	CXCf	2622			SEE PRIMERS TABLE; Additional file 2
RT196M18	CXCf	2622			SEE PRIMERS TABLE; Additional file 2
RT208D20	CXCf	2622			SEE PRIMERS TABLE; Additional file 2
RT157D05	CXCg	98			SEE PRIMERS TABLE; Additional file 2
RT257K24	CXCg	98			SEE PRIMERS TABLE; Additional file 2
RT356H21	CXCh	1850			SEE PRIMERS TABLE; Additional file 2
RT556P13	CXC-R4	348
RT160H13	CXC-R4	1145
RT183L22	CXC-R4	1145
RT253G11	CXC-R4	1145
RT269D14	CXC-R4	1145
RT342J03	CXC-R4	1145
RT347N05	CXC-R4	1145
RT405P03	CXC-R4	1145
RT580B15	CXC-R4	1145
RT268O24	CXC-R4	N/A
RT175G24	DAB	Single	OMM3024-28	Omy17	Phillips et al., 2003, Immunogenetics 55:561-569.
RT215H23	fabp7b	566
RT132A02	fabp7b	1658
RT294L15	fabp7b	1658
RT338G03	fabp7b	1658
RT476M02	fabp7b	1658
RT357G03	fabp7b	2908
RT431P10	fabp7b	2908
RT438P22	fabp7b	2908
RT452B21	fabp7b	2908
RT504D21	fabp7b	2908
RT121G02	fabp7b	N/A
RT558F13	fabp7b	N/A
RT183A18	GH1_INRA	560		Omy12
RT260L20	GH1_INRA	560		Omy12
RT340I24	GH1_INRA	560		Omy12
RT194J01	GH2-1	228
RT276G14	GH2-1	228
RT326A20	GH2-1	228
RT343G04	GH2-1	228
RT387M19	GH2-1	228
RT413F17	GH2-1	228
RT438M10	GH2-1	228
RT450E13	GH2-1	228
RT515J19	GH2-1	228
RT537K09	GH2-1	228
RT318A20	GH2-1	N/A
RT572I13	GH2-1	N/A
RT140A19	GH2-2	560
RT304I05	GH2-2	560
RT325G22	GH2-2	560
RT340I24	GH2-2	560
RT152F15	GTPBP-Gi-1	2715
RT204A01	GTPBP-Gi-1	2715
RT256P03	GTPBP-Gi-1	2715
RT317N23	GTPBP-Gi-1	2715
RT425E03	GTPBP-Gi-1	2715
RT320P09	GTPBP-Gi-1	N/A
RT554I18	GTPBP-Gi-2	247
RT205H06	GTPBP-Gi-2	4594
RT407I02	GTPBP-Gi-2	4594
RT465D15	GTPBP-Gi-2	4594
RT477D23	GTPBP-Gi-2	4594
RT532B15	GTPBP-Gi-2	4594
RT552C04	GTPBP-Gi-2	4594
RT569F22	GTPBP-Gi-2	4594
RT360N10	GTPBP-Gi-3	4594
RT391P21	GTPBP-Gi-3	4594
RT487E06	GTPBP-Gi-3	4594
RT302B08	GTPBP-Gi-3	N/A
RT185L21	GTPBP-Gi-4	608
RT200D08	GTPBP-Gi-4	608
RT274L05	GTPBP-Gi-4	608
RT316L17	GTPBP-Gi-4	608
RT326H22	GTPBP-Gi-4	608
RT141A07	Hep-1	336
RT161K05	Hep-1	336
RT189B17	Hep-1	336
RT193I18	Hep-1	336
RT270G19	Hep-1	336
RT282G22	Hep-1	336
RT289J18	Hep-1	336
RT312E10	Hep-1	336
RT313P13	Hep-1	336
RT379C13	Hep-1	336
RT392L05	Hep-1	336
RT392M24	Hep-1	336
RT405E11	Hep-1	336
RT436M05	Hep-1	336
RT436N03	Hep-1	336
RT502L18	Hep-1	336
RT550J15	Hep-1	336
RT219A07	Hep-1	9737
RT152O24	Hep-1	N/A
RT281O02	Hep-1	N/A
RT332D20	Hep-1	N/A
RT500O22	Hep-1	N/A
RT331G04	Hep-2	12
RT341F12	Hep-2	12
RT370K20	Hep-2	12
RT440G10	Hep-2	12
RT446D07	Hep-2	12
RT483G05	Hep-2	12
RT553K23	Hep-2	12
RT162G15	HSZFP238-a	1304
RT227J09	HSZFP238-a	1304
RT245B04	HSZFP238-a	1304
RT308N09	HSZFP238-a	1304
RT372B02	HSZFP238-a	1304
RT381N18	HSZFP238-a	1304
RT394D18	HSZFP238-a	1304
RT400O11	HSZFP238-a	1304
RT405F17	HSZFP238-a	1304
RT406E13	HSZFP238-a	1304
RT430L03	HSZFP238-a	1304
RT463I17	HSZFP238-a	1304
RT505A10	HSZFP238-a	1304
RT505C09	HSZFP238-a	1304
RT552K18	HSZFP238-a	1304
RT555I03	HSZFP238-a	1304
RT265P12	HSZFP238-a	N/A
RT382J03	HSZFP238-a	N/A
RT508J09	HSZFP238-b	3300
RT570E08	HSZFP238-b	3300
RT173C15	ID1B	1492
RT275B24	ID1B	1492
RT288H17	ID1B	1492	OMM3054, 56, 59-61	Omy7	Gahr et al., 2004, An Genet 35(4):317-320; Rexroad et al., 2008, BMC Genetics 9:74.
RT307B05	ID1B	1492
RT351C06	ID1B	1492
RT365L18	ID1B	1492
RT391O02	ID1B	1492
RT401F15	ID1B	1492	OMM3048-49	Omy7	Rexroad et al., 2008, BMC Genetics 9:74
RT415N13	ID1B	1492
RT422K13	ID1B	1492	OMM3046, 50-51	Omy7	Rexroad et al., 2008, BMC Genetics 9:74
RT470P07	ID1B	1492
RT497L09	ID1B	1492
RT503N11	ID1B	1492
RT560A20	ID1B	1492
RT565G07	ID1B	1492
RT575E09	ID1B	1492
RT378L11	ID1B	N/A
RT486L24	ID1B	N/A
RT327F15	ID1C-1	2759	OMM3055, 62-64	Omy17	Gahr et al., 2004, An Genet 35(4):317-320; Rexroad et al., 2008, BMC Genetics 9:74.
RT360E07	ID1C-1	2759	OMM3047	Omy17	Gahr et al., 2004, An Genet 35(4):317-320; Rexroad et al., 2008, BMC Genetics 9:74.
RT374I02	ID1C-1	2759
RT469I17	ID1C-1	N/A
RT469K19	ID1C-1	N/A
RT374L18	ID1C-2	308	OMM3031, 3065	Omy17	Gahr et al., 2005, Biochim Biophys Acta 1729(1):64-73.
RT220K13	ID1D	2333	OMM3072-75	Omy9	Gahr et al., 2005, Biochim Biophys Acta 1729(1):64-73.
RT126E16	ID2A	1831	OMM3067-68	Omy19	Gahr et al., 2005, Biochim Biophys Acta 1729(1):64-73.
RT144O05	ID2B	72	OMM3076-77	Omy25	Gahr et al., 2005, Biochim Biophys Acta 1729(1):64-73.
RT166L08	IRAK4	2204			SEE PRIMERS TABLE; Additional file 2
RT275M12	IRAK4	2204			SEE PRIMERS TABLE; Additional file 2
RT301L11	IRAK4	2204			SEE PRIMERS TABLE; Additional file 2
RT362F13	IRAK4	2204			SEE PRIMERS TABLE; Additional file 2
RT151I22	Irp-1A-1	2251
RT188M19	Irp-1A-1	2251
RT324C16	Irp-1A-1	2251
RT368H02	Irp-1A-1	2251
RT434P19	Irp-1A-1	2251
RT473C22	Irp-1A-1	2251
RT481K12	Irp-1A-1	2251
RT508H12	Irp-1A-1	2251
RT538A15	Irp-1A-1	2251
RT316K09	Irp-1A-1	N/A
RT344L16	Irp-1A-1	N/A
RT215N20	Irp-1A-2	761
RT303A20	Irp-1A-2	1106
RT441N23	Irp-1A-2	1106
RT446L03	Irp-1A-2	1106
RT470I24	Irp-1A-2	1106
RT502C19	Irp-1A-2	1106
RT507M22	Irp-1A-2	1106
RT528H23	Irp-1A-2	1106
RT300A17	Irp-1A-2	N/A
RT332K21	Irp-1A-2	N/A
RT546P23	Irp-1A-2	N/A
RT113C15	LAA	334			SEE PRIMERS TABLE; Additional file 2
RT233L16	LAA	334			SEE PRIMERS TABLE; Additional file 2
RT311G23	LAA	334			SEE PRIMERS TABLE; Additional file 2
RT227D05	Light-V2B	5119			SEE PRIMERS TABLE; Additional file 2
RT115A04	Light-V2C	4299			SEE PRIMERS TABLE; Additional file 2
RT240D16	MAP4K4	987	OMM3121-23	Omy7	Rexroad et al., 2008, BMC Genetics 9:74
RT335H03	MHCIa-1	450
RT514D10	MHCIa-1	1607
RT169M05	MHCIa-1	1937
RT103P12	MHCIa-1	3093
RT244I16	MHCIa-1	3093
RT398I16	MHCIa-1	3093
RT423C22	MHCIa-1	3093
RT439D07	MHCIa-1	3093
RT447I04	MHCIa-1	3093
RT474K10	MHCIa-1	3093
RT520O11	MHCIa-1	3093
RT184A07	MHCIa-1	N/A
RT186G14	MHCIa-1	N/A
RT255D20	MHCIa-1	N/A
RT116O08	MHCIa-2	84
RT139F14	MHCIa-2	84	OMM3090,91	Omy18	Rexroad et al., 2008, BMC Genetics 9:74
RT232N18	MHCIa-2	84
RT263G12	MHCIa-2	84
RT467G15	MHCIa-2	84
RT468O02	MHCIa-2	84
RT482L05	MHCIa-2	84
RT491G17	MHCIa-2	84
RT502L06	MHCIa-2	84
RT424I07	MHCIa-2	1304
RT160F18	MHCIa-2	N/A
RT115I12	MHCIa-3	959
RT206E17	MHCIa-3	959
RT240D02	MHCIa-3	959
RT312B10	MHCIa-3	959
RT330E13	MHCIa-3	959
RT359C07	MHCIa-3	959
RT422I03	MHCIa-3	959
RT571M05	MHCIa-3	959
RT504M02	MHCIa-3	3816
RT178C24	NOD-1	6801			SEE PRIMERS TABLE; Additional file 2
RT235E13	NOD-1	6801			SEE PRIMERS TABLE; Additional file 2
RT150E14	NOD-2	2219			SEE PRIMERS TABLE; Additional file 2
RT241P07	NOD-2	2219			SEE PRIMERS TABLE; Additional file 2
RT358L19	NOD-2	2219			SEE PRIMERS TABLE; Additional file 2
RT113N18	NPY-1	5683
RT304G20	NPY-1	5683
RT364H09	NPY-1	5683	OMM3035-41	Omy18	Rexroad et al., 2008, BMC Genetics 9:74
RT553A21	NPY-1	5683
RT355P13	NPY-2	3205
RT494H10	NPY-2	3205
RT286L08	OMM1016B	6948		Omy3
RT227L18	OMM1019	2329		Omy23
RT123D16	OMM1020	1849		Omy28
RT202I12	OMM1032	2382		Omy22
RT219D23	OMM1032	2382		Omy22
RT245E04	OMM1032	2382		Omy22
RT133D21	OMM1036	2927		Omy21
RT107L22	OMM1039	236		Omy2
RT279N13	OMM1046	138		Omy1
RT314B05	OMM1046	138		Omy1
RT193G15	OMM1050	4551		Omy10
RT116A18	OMM1059	5317		Omy9
RT319D23	OMM1059	5317		Omy9
RT151D01	OMM1070	1103		Omy2
RT291M20	OMM1077	7713		Omy15
RT242N10	OMM1086	3631		Omy19
RT151B02	OMM1096	2028		Omy12
RT328E16	OMM1096	3264		Omy12
RT122I20	OMM1097	5357		Omy8
RT161K06	OMM1097	5357		Omy8
RT131G14	OMM1105	71		Omy4
RT195L11	OMM1105	71		Omy4
RT191O05	OMM1108	3728		Omy2
RT264L21	OMM1109	9271		Omy8
RT113K03	OMM1112	1146		Omy15
RT164G03	OMM1117	2203		Omy20
RT239N18	OMM1118	1376		SEX
RT255O01	OMM1118	1376		SEX
RT206A16	OMM1130	2107		Omy12
RT133L03	OMM1133	163		Omy12
RT192C24	OMM1135	2586		Omy20
RT126D05	OMM1151	718		Omy1
RT312B19	OMM1154	697		Omy27
RT307J19	OMM1161	5414		Omy12
RT198N16	OMM1166	53		Omy21
RT229B09	OMM1166	421		Omy21
RT236G08	OMM1178	7349		Omy8
RT236E09	OMM1178	5688		Omy8
RT121J15	OMM1193	3388		Omy25
RT196G13	OMM1193	3388		Omy25
RT200F08	OMM1200/1	4484		Omy13
RT105C07	OMM1211	641		Omy4
RT218K17	OMM1211	641		Omy4
RT287N04	OMM1211	641		Omy4
RT238N22	OMM1213/1	8693		Omy26
RT140D14	OMM1221	9264		Omy16
RT198O07	OMM1231	2083		Omy1
RT202C17	OMM1231	2083		Omy1
RT332P21	OMM1263b	2369		Omy3
RT309F3	OMM1277	772		Omy7
RT341A12	OMM1277	772		Omy7
RT133B14	OMM1288	386		Omy24
RT299D15	OMM1288	386		Omy24
RT304H10	OMM1288	386		Omy24
RT371J10	OMM1288	386		Omy24
RT177C06	OMM1295	2777		Omy8
RT186H08	OMM1295	2777		Omy8
RT111J06	OMM1351	2428		Omy15
RT111O09	OMM1351	2428		Omy15
RT226L21	OMM1367	6282		Omy9
RT374N07	OMM1372	4701		SEX	Palti et al., 2003, An Genet 34(2):153-156.
RT560L02	OMM1372	4701		SEX
RT139J08	OMM1372	6585		SEX	Palti et al., 2003, An Genet 34(2):153-156.
RT424P21	OMM1372	6585		SEX
RT426L01	OMM1372	6585		SEX
RT509A17	OMM1372	6585		SEX
RT525G23	OMM1372	6585		SEX
RT179B11	OMM1374	2709		Omy19
RT230M24	OMM1374	2709		Omy19
RT354B05	OMM1375	6703		Omy11
RT194N07	OMM1379	94		Omy12
RT302D03	OMM1379	2793		Omy12
RT119C09	OMM1448	4551		Omy10
RT131K14	OMM1449	71		Omy4
RT175M11	OMM1449	71		Omy4
RT195L11	OMM1449	71		Omy4
RT220A08	OMM1449	71		Omy4
RT240L05	OMM1449	71		Omy4
RT289A02	OMM1449	71		Omy4
RT302D07	OMM1449	71		Omy4
RT341K24	OMM1449	71		Omy4
RT104K22	OMM1460	198		Omy26
RT306B11	OMM1460	198		Omy26
RT287F21	OMM1469	4369		Omy12
RT186K01	OMM1475	4330		Omy6
RT186K01	OMM1475	4330		Omy6
RT236N09	OMM1475	4490		Omy6
RT221B09	OMM1505	330		Omy17
RT153K12	OMM1557	612		Omy7
RT195I09	OMM1557	612		Omy7
RT217L23	OMM1557	612		Omy7
RT263K12	OMM1557	612		Omy7
RT209O01	OMM1657/1	855		Omy10
RT113I20	OMM1657/1	4844		Omy10
RT160P22	OMM1665	2568		SEX
RT177N23	OMM1670	1563		Omy13
RT322A22	OMM1670	1563		Omy13
RT108M13	OMM1713	618		Omy18
RT193E07	OMM1716	756		Omy5
RT199H21	OMM1719	713		Omy8
RT200C18	OMM1719	713		Omy8
RT232K15	OMM1719	713		Omy8
RT259H23	OMM1720	382		Omy17
RT285D01	OMM1720	382		Omy17
RT327D13	OMM1720	382		Omy17
RT133L21	OMM1728	450		Omy22
RT139H13	OMM1728	450		Omy22
RT136A03	OMM1734	1226		Omy24
RT136A03	OMM1734	1226		Omy24
RT315F05	OMM1734	1226		Omy24
RT340O13	OMM1734	1226		Omy24
RT348O18	OMM1734	1226		Omy24
RT120H20	OMM1736	644		Omy9
RT322K18	OMM1736	644		Omy9
RT256P07	OMM1765	9333		Omy3
RT315F05	OMM1767	1226		Omy24
RT161L19	OMM1775	4997		Omy20
RT232L14	OMM1778/1	9230		Omy2
RT203F18	OMM1780	1070		Omy1
RT269H01	OMM1793	2246		Omy5
RT318E17	OMM1793	2246		Omy5
RT127E16	OMM1812	1253		Omy17
RT165B04	OMM1812	1253		Omy17
RT221C11	OMM1826	6014		Omy23
RT294L05	OMM1826	6014		Omy23
RT116A17	OMM1832	793		Omy15
RT154O16	OMM1832	793		Omy15
RT187B24	OMM1832	793		Omy15
RT309E03	OMM1832	793		Omy15
RT229J11	OMM3006	238		Omy13
RT154F10	OMM3042	157		Omy11
RT160C15	OMM3042	157		Omy11
RT184E01	OMM3042	157		Omy11
RT350P05	OMM3042	157		Omy11
RT220K13	OMM3072_ID1D	2333		Omy9
RT280K20	OMM3072_ID1D	2333		Omy9
RT365C15	OMM3072_ID1D	2333		Omy9
RT136K09	OMM3092_TLR22	7086		Omy11
RT258A08	OMM3092_TLR22	7086		Omy11
RT140P22	OMM3126_TLR20	5639		Omy17
RT321M18	OMM3126_TLR20	5639		Omy17
RT372K21	OMM3126_TLR20	5639		Omy17
RT534H19	OMM3126_TLR20	5639		Omy17
RT143D10	OMM3144	316		Omy25
RT176M04	OMM3144	316		Omy25
RT199B05	OMM3144	316		Omy25
RT236N11	OMM3144	316		Omy25
RT253K16	OMM3144	316		Omy25
RT116L15	OMM5000/1	2205		Omy2
RT186G07	OMM5000/1	2205		Omy2
RT182B17	OMM5003	6		Omy8
RT221H10	OMM5003	6		Omy8
RT227D18	OMM5006	5540		Omy27
RT106O16	OMM5014	495		Omy9
RT310J21	OMM5014	495		Omy9
RT235F09	OMM5058	18		Omy8
RT255H8	OMM5058	18		Omy8
RT320O06	OMM5058	18		Omy8
RT356I16	OMM5058	18		Omy8
RT123K10	OMM5063	4785		Omy12
RT336D18	OMM5063	4785		Omy12
RT247J22	OMM5106b	4212		Omy10
RT351A06	OMM5106b	4212		Omy10
RT211H24	OMM5106b	4603		Omy10
RT304K16	OMM5106b	4603		Omy10
RT370E07	OMM5106b	4603		Omy10
RT102K20	OMM5108	845		Omy10
RT155L15	OMM5108	845		Omy10
RT194L11	OMM5108	845		Omy10
RT163K15	OMM5126	100		Omy9
RT232C11	OMM5126	100		Omy9
RT297J21	OMM5146	121		Omy3
RT264G23	OMM5146	121		Omy3
RT135D10	OMM5156	8404		Omy11
RT193N16	OMM5156	8404		Omy11
RT339B16	OMM5162	359		Omy16
RT347P05	OMM5162	359		Omy16
RT204C01	OMM5186	7		Omy6
RT233I10	OMM5198	2159		Omy2
RT180J12	OMM5216	6442		Omy19
RT180J12	OMM5216	6442		Omy19
RT230L16	OMM5216	6442		Omy19
RT230L16	OMM5216	6442		Omy19
RT155B19	OMM5217	6130		Omy24
RT189F23	OMM5217	6130		Omy24
RT243D07	OMM5217	6130		Omy24
RT287B21	OMM5217	6130		Omy24
RT316O19	OMM5246/2	7186		Omy3
RT138A02	OMM5254	1646		Omy6
RT127G19	OMM5254	1674		Omy6
RT312K21	OMM5255	3085		Omy7
RT185P06	OMM5258	690		Omy7
RT222M07	OMM5261	529		Omy27
RT197C10	OMM5266	4358		Omy21
RT301H18	OMM5324	2314		Omy3
RT355C13	OMM5324	2588		Omy3
RT163K15	OMM5332b	100		Omy27
RT273D01	OMM5332b	100		Omy27
RT320D17	OMM5332b	100		Omy27
RT342J20	OMM5332b	100		Omy27
RT362L10	OMM5332b	100		Omy27
RT209K11	OMS00144	271		Omy05
RT209N12	OMS00174	431
RT269I20	OMS00174	431
RT226N13	Omy1013INRA	577		Omy9
RT263D03	Omy1013INRA	577		Omy9
RT263D07	Omy1013INRA	577		Omy9
RT266M15	Omy1013INRA	577		Omy9
RT317B08	Omy1017INRA	9335		Omy27
RT135H21	Omy1038INRA	3128		Omy18
RT176H16	Omy1040INRA	346		Omy17
RT251N15	Omy1040INRA	346		Omy17
RT118P10	OMY105DUb	6024		Omy6
RT124C08	OMY105DUb	6024		Omy6
RT230F17	Omy1096INRA	2497		Omy22
RT250O19	Omy1108INRA	4654		Omy20
RT318B14	Omy1108INRA	4654		Omy20
RT245A12	Omy1143INRA	450		Omy1
RT258A18	Omy1143INRA	450		Omy1
RT307C10	Omy1149INRA	166		Omy25
RT120C09	Omy1149INRA	9331		Omy25
RT108A03	Omy1160INRA	1223		Omy6
RT233N03	Omy1160INRA	1223		Omy6
RT178N23	Omy1167INRA	1207		Omy22
RT333K23	Omy1185INRA	204		Omy1
RT308I24	OMY1212UW	5414		Omy13
RT178A20	Omy1233INRA	2718		Omy4
RT247B23	Omy1233INRA	2718		Omy4
RT168P08	Omy1263INRA	19		Omy14
RT299F13	Omy1278INRA	1933		Omy8
RT304J21	Omy1278INRA	1933		Omy8
RT252K18	Omy1297/1INRA	2081		Omy13
RT265A15	Omy1297/1INRA	2081		Omy13
RT170C12	Omy1306INRA	3456		Omy4
RT152N05	Omy1308INRA	46		Omy3
RT228B01	Omy1308INRA	1099		Omy3
RT274I01	Omy1321INRA	261		Omy24
RT285N24	Omy1321INRA	261		Omy24
RT126J09	Omy1322INRA	4106		Omy6
RT135L17	Omy1322INRA	4106		Omy6
RT199E10	Omy1328INRA	4603		Omy19
RT104J07	Omy1356INRA	638		Omy21
RT279A10	Omy1356INRA	638		Omy21
RT243M15	Omy1368INRA	402		Omy8
RT131K14	Omy1376INRA	2728		Omy20
RT251A06	Omy1376INRA	2728		Omy20
RT162H21	Omy1380INRA	111		Omy23
RT308D21	Omy1392INRA	5494		Omy3
RT191K09	Omy1427/1INRA	172		Omy26
RT308L08	Omy1427/1INRA	172		Omy26
RT300D20	Omy1479INRA	2112		Omy28
RT180B19	OMY4001INRA	2067		Omy01
RT170E02	OMY4002INRA	58		Omy01
RT378C10	OMY4003INRA	58		Omy01
RT305L14	OMY4004INRA	260
RT116G20	OMY4005INRA	260		Omy02
RT162L19	OMY4006INRA	260		Omy02
RT146D09	OMY4007INRA	260		Omy02
RT198M04	OMY4008INRA	84		Omy18
RT227H04	OMY4009INRA	791		Omy22
RT383M11	OMY4010INRA	930		Omy11
RT154C16	OMY4011INRA	930		Omy11
RT194O09	OMY4012INRA	100		Omy27
RT251I01	OMY4013INRA	100		Omy27
RT191H21	OMY4014INRA	100		Omy27
RT318K03	OMY4015INRA	138
RT197K14	OMY4016INRA	138
RT300B08	OMY4017INRA	138		Omy01
RT207I23	OMY4018INRA	138		Omy01
RT190J06	OMY4019INRA	138
RT377G20	OMY4020INRA	168		Omy10
RT146H10	OMY4021INRA	168
RT207O04	OMY4022INRA	168		Omy10
RT241D02	OMY4023INRA	336		Omy03
RT203O06	OMY4024INRA	336		Omy03
RT278E22	OMY4025INRA	336		Omy03
RT178K11	OMY4026INRA	450		Omy22
RT204J15	OMY4027INRA	450		Omy22
RT220L14	OMY4028INRA	450		Omy01
RT331D06	OMY4029INRA	1937
RT103C19	OMY4030INRA	1937
380M15	OMY4031INRA	117		Omy01
RT180E02	OMY4032INRA	130		Omy19
RT282O22	OMY4033INRA	133
RT226I17	OMY4034INRA	133		Omy05
RT270N12	OMY4035INRA	172
RT250I09	OMY4036INRA	172
RT236A24	OMY4037INRA	172
RT218N06	OMY4038INRA	172		Omy06
RT275M02	OMY4039INRA	172		Omy06
RT386B11	OMY4040INRA	172		Omy06
RT102M21	OMY4041INRA	198		Omy26
RT204O17	OMY4042INRA	198		Omy26
RT313F12	OMY4043INRA	198		Omy26
RT209M06	OMY4044INRA	421		Omy15
RT292K08	OMY4045INRA	421		Omy15
RT390C09	OMY4046INRA	425
RT271C05	OMY4047INRA	425
RT313G13	OMY4048INRA	425
RT327M02	OMY4049INRA	878
RT168P11	OMY4050INRA	878		Omy06
RT264M08	OMY4051INRA	878
RT289D08	OMY4052INRA	878		Omy06
RT328H12	OMY4053INRA	1243		Omy27
RT239D12	OMY4054INRA	1255
RT218K19	OMY4055INRA	1368
RT183L20	OMY4056INRA	1368		Omy22
RT193D10	OMY4057INRA	1368		Omy22
RT272N05	OMY4058INRA	1530		Omy11
RT201G08	OMY4059INRA	1530		Omy05
RT300E21	OMY4060INRA	1530
RT186D21	OMY4061INRA	1700
RT321C06	OMY4062INRA	1700		Omy22
RT388F22	OMY4063INRA	1880
RT182E15	OMY4064INRA	2118		Omy06
RT228E18	OMY4065INRA	2179		Omy12
RT283L19	OMY4066INRA	245		Omy07
RT296N21	OMY4067INRA	40		Omy25
RT381H20	OMY4068INRA	40		Omy25
RT384D24	OMY4069INRA	40
RT385D23	OMY4070INRA	46
RT244I11	OMY4071INRA	46		Omy03
RT297D16	OMY4072INRA	56		Omy02
RT375M12	OMY4073INRA	65
RT295M18	OMY4074INRA	65		Omy17
RT262A04	OMY4075INRA	66
RT268G19	OMY4076INRA	77		Omy15
RT260O14	OMY4077NRA	87
RT331I04	OMY4078INRA	103
RT256C21	OMY4079INRA	107
RT311P12	OMY4080INRA	107
RT120M19	OMY4081INRA	142		Omy19
RT387O04	OMY4082INRA	142		Omy19
RT322C09	OMY4083INRA	146		Omy17
RT273L24	OMY4084INRA	155
RT138L22	OMY4085aINRA	186		Omy15
RT138L22	OMY4085bINRA	186		Omy21
RT263G09	OMY4086INRA	186		Omy21
RT256M20	OMY4087INRA	226		Omy09
RT256M20	OMY4088INRA	226		Omy09
RT154K06	OMY4089INRA	246		Omy27
RT125F12	OMY4090INRA	294
RT310P09	OMY4091INRA	300
RT115D06	OMY4092INRA	300		Omy06
RT218L15	OMY4093INRA	300		Omy06
RT267L07	OMY4094INRA	300
RT314D02	OMY4095INRA	316		Omy25
RT213G02	OMY4096INRA	316		Omy15
RT294A13	OMY4097INRA	331
RT334N24	OMY4098INRA	331		Omy04
RT299N10	OMY4099INRA	331		Omy25
RT283B12	OMY4100INRA	339		Omy07
RT211B18	OMY4101INRA	346		Omy17
RT309L20	OMY4102INRA	404		Omy26
RT211E21	OMY4103INRA	404		Omy26
RT203P07	OMY4104INRA	399
RT324K04	OMY4105INRA	399
RT134P17	OMY4106INRA	399		Omy11
RT171B21	OMY4107INRA	386		Omy12
RT202O06	OMY4108INRA	428		Omy05
RT228N10	OMY4109INRA	428
RT250K22	OMY4110INRA	444
RT231A16	OMY4111INRA	519		Omy28
RT154D01	OMY4112aINRA	551		Omy07
RT154D01	OMY4112bINRA	551		Omy17
RT215H06	OMY4113INRA	551		Omy08
RT171G18	OMY4114INRA	552		Omy01
RT331G12	OMY4115INRA	560
RT387A21	OMY4116INRA	595
RT237H14	OMY4117INRA	601		Omy20
RT193K19	OMY4118INRA	601		OmySex
RT387L05	OMY4119INRA	601		Omy20
RT133I10	OMY4120INRA	612		Omy07
RT304J09	OMY4121INRA	663		Omy02
RT172L12	OMY4122INRA	668
RT210J23	OMY4123INRA	676
RT237A03	OMY4124INRA	676		Omy01
RT307F19	OMY4125INRA	676
RT271P15	OMY4126INRA	676
RT260B03	OMY4127INRA	686
RT171J11	OMY4128INRA	730
RT130H20	OMY4129INRA	730		Omy02
RT173H23	OMY4130INRA	730		Omy02
RT334J04	OMY4131INRA	745
RT271C22	OMY4132INRA	745
RT160O13	OMY4133INRA	770
RT380L13	OMY4134INRA	770		Omy03
RT108H22	OMY4135INRA	770		Omy03
RT125E18	OMY4136INRA	770
RT278J23	OMY4137INRA	770
RT283D04	OMY4138INRA	785		Omy05
RT322M13	OMY4139INRA	858
RT175B03	OMY4140INRA	858		Omy14
RT305P09	OMY4141INRA	895
RT325D23	OMY4142INRA	895		Omy17
RT157F09	OMY4143INRA	895
RT337B21	OMY4144INRA	895
RT377D09	OMY4145INRA	910		Omy01
RT302N09	OMY4146INRA	910
RT124P08	OMY4147INRA	966
RT333H11	OMY4148INRA	975		Omy10
RT248E10	OMY4149INRA	980
RT270M23	OMY4150INRA	981		Omy17
RT384D03	OMY4151INRA	1023		Omy17
RT129D05	OMY4152INRA	1023		Omy17
RT211C17	OMY4153INRA	1079		Omy14
RT110E03	OMY4154INRA	1092		Omy06
RT304M22	OMY4155INRA	1102
RT236K22	OMY4156INRA	1105		Omy17
RT110G22	OMY4157INRA	1142
RT384E07	OMY4158INRA	1142		Omy12
RT234A21	OMY4159INRA	1157		Omy12
RT193F04	OMY4160INRA	1203		Omy04
RT184N15	OMY4161INRA	1273		Omy10
RT329B12	OMY4162INRA	1273
RT268M11	OMY4163INRA	1461		Omy16
RT230F08	OMY4164INRA	1517
RT269C06	OMY4165INRA	1517		Omy23
RT220D14	OMY4166INRA	1517
RT252D01	OMY4169INRA	1560		Omy26
RT141A20	OMY4170INRA	1616		Omy03
RT161J20	OMY4171INRA	1642		Omy03
RT241O18	OMY4172INRA	1703		Omy05
RT384G02	OMY4173INRA	1739		Omy08
RT103D18	OMY4174INRA	1739		Omy08
RT308J01	OMY4175INRA	1766		Omy04
RT318K01	OMY4176INRA	1807
RT113G15	OMY4177INRA	1850
RT238M24	OMY4178INRA	1866
RT377I18	OMY4179INRA	1898
RT113P17	OMY4180INRA	1966		Omy22
RT186D20	OMY4181INRA	2084
RT312L02	OMY4182INRA	2378
RT113O20	OMY4183INRA	2417		Omy14
RT309D18	OMY4184INRA	2591		Omy06
RT302I11	OMY4185INRA	2622
RT178J07	OMY4186INRA	2654
RT191A17	OMY4187INRA	2654		Omy21
RT120I17	OMY4188INRA	2655		Omy13
RT208P12	OMY4189INRA	2655		Omy13
RT197N23	OMY4190INRA	2679		Omy05
RT152N09	OMY4191INRA	2776		Omy14
RT218K15	OMY4192INRA	2781
RT299E22	OMY4193INRA	2882
RT132O08	OMY4194INRA	3118		Omy10
RT377L21	OMY4195INRA	6801
RT389C06	OMY4196	226
RT307A15	OMY4197	1243		Omy27
RT163N02	OMY4198	294
RT164F04	OMY4199	219
RT179C16	OMY4200	226
RT226A11	OMY4201	251		Omy05
RT143A14	OMY4202	217
RT390E19	OMY4203	219		Omy10
RT144O15	OMY4204	226		Omy09
RT276L19	OMY4205	2179		Omy17
RT185I20	OMY4206	346		Omy12
RT130O07	OMY4207	360
RT337C10	OMY7592INRA	1288		Omy21
RT138L22	OMY7728INRA	1145		Omy21
RT206B03	OMY7729INRA	1471		Omy3
RT206B03	OMY7730INRA	1471		Omy3
RT216F03	OMY7731INRA	3837		Omy14
RT226L13	OMY7732INRA	2688		Omy1
RT259J18	OMY7733INRA	5336		Omy14
RT324D23	Omy7INRA	3214		Omy15
RT307B24	OmyRGT12TUF	594		Omy26
RT327J21	OmyRGT17TUF	2655		Omy15
RT228I12	OmyRGT24TUF	2362		Omy23
RT216L17	OmyRGT2TUF	2039		Omy6
RT121A22	OMYRGT32TUF	375		Omy28
RT215O05	OMYRGT32TUF	375		Omy28
RT179L17	OmyRGT40TUF	2773		Omy13
RT214D10	OmyRGT40TUF	2773		Omy13
RT313L04	RP-S16-a	2361
RT362L17	RP-S16-a	2361
RT537C04	RP-S16-a	2361
RT558D22	RP-S16-a	2361
RT566L20	RP-S16-a	2361
RT441H09	RP-S16-a	N/A
RT503L16	RP-S16-a	N/A
RT230B02	RP-S16-b	1657
RT315L22	RP-S16-b	1657
RT419E12	RP-S16-b	1657
RT272E03	RtGST-1	793			Qiu et al., 2008, Mol Reprod Dev. 75(5):723-30
RT322L20	RtGST-1	793			SEE PRIMERS TABLE; Additional file 2
RT342J21	RtGST-1	793			SEE PRIMERS TABLE; Additional file 2
RT368O07	RtGST-1	793			SEE PRIMERS TABLE; Additional file 2
RT113B12	SCAR163	3249		SEX	Felip et al., 2004, Genome 47(6):1105-13.
RT171H07	SCAR163	3249		SEX
RT268B02	SCAR163	3249		SEX
RT282G17	SCAR163	3249		SEX
RT288N18	SCAR163	3249		SEX
RT460D05	SCAR163	3249		SEX
RT476L07	SCAR163	3249		SEX
RT501I21	SCAR163	3249		SEX
RT523J10	SCAR163	3249		SEX
RT539P17	SCAR163	N/A		SEX
RT211L22	SSA439NCVM	4581		Omy16
RT262P20	SSA439NCVM	4790		Omy16
RT177L08	TAP1	260
RT241K09	TAP1	260
RT246J07	TAP1	260
RT247H11	TAP1	260
RT256I12	TAP1	260
RT265E05	TAP1	260	OMM3080-81	Omy2	Rexroad et al., 2008, BMC Genetics 9:74
RT269G05	TAP1	260
RT287N06	TAP1	260
RT360D03	TAP1	260
RT431F21	TAP1	260
RT433J18	TAP1	260
RT142M06	TAP1	N/A
RT215J13	TAP1	N/A
RT235H17	TAP1	N/A	OMM3078-79	Omy2	Rexroad et al., 2008, BMC Genetics 9:74
RT424P08	TAP2B	84
RT160H18	TAP2B	N/A
RT156A18	TLR1	N/A	OMM3155-57	Omy14	Palti et al., 2010, FSI 28:918-926.
RT294O23	TLR1	N/A	OMM3152-54	Omy14	Palti et al., 2010, FSI 28:918-926.
RT318E05	TLR1b(ψ)	5643	OMM3171-73	Omy25	Palti et al., 2010, FSI 28:918-926.
RT150A12	TLR1c (ψ)	349	OMM3168-70	Omy1	Palti et al., 2010, FSI 28:918-926.
RT534H19	TLR20	5639	OMM3124-26	Omy17	Palti et al., 2006, An Genet 37(6):597-598.
RT258A08	TLR22	7086	OMM3092-95	Omy11	Palti et al., 2006, An Genet 37(6):597-598.
RT445A19	TLR3	2373	OMM3104-106	Omy10	Palti et al., 2006, An Genet 37(6):597-598.
RT573J02	TLR3	2373
RT311G11	TLR5	258	OMM3107-108	Omy8	Palti et al., 2006, An Genet 37(6):597-598.
RT308M06	TLR8a1&TLR7	N/A
RT318O13	TLR8a1&TLR7	N/A	OMM3184	Omy3	Palti et al., 2010, DCI 34:219-233.
RT141K11	TLR8a2	791	OMM3183	Omy22	Palti et al., 2010, DCI 34:219-233.
RT337I11	TLR8a2	791
RT238O24	TLR8a2	N/A
RT349H11	TLR8a2	N/A
RT306F09	TLRa	930	OMM3096-98	Omy11	Palti et al., 2006, An Genet 37(6):597-598.
RT356D23	TLRb	930	OMM3099-3101	Omy11	Palti et al., 2006, An Genet 37(6):597-598.
RT128I04	TNF-α (New v1)	1616			SEE PRIMERS TABLE; Additional file 2
RT365I20	TNF-α (New v1)	1616			SEE PRIMERS TABLE; Additional file 2
RT161D22	TNF-α (New v1)	1807			SEE PRIMERS TABLE; Additional file 2
RT243P06	UCP2-a	1856	OMM3102	Omy10	Coulibaly et al., 2006, BMC Genomics 7:203.
RT340M15	UCP2-a	3236
RT392C02	UCP2-a	3236
RT470P16	UCP2-a	3236
RT531M20	UCP2-a	3236
RT548D22	UCP2-a	3236
RT558P19	UCP2-a	3236
RT398G03	UCP2-b	2880	OMM3103	Omy12	Coulibaly et al., 2006, BMC Genomics 7:203.
