# Supplementary material for: A first generation integrated map of the rainbow trout genome
Source: BMC Genomics. 2011 Apr 7;12:180. doi: 10.1186/1471-2164-12-180 (PMC3079668; doi:10.1186/1471-2164-12-180)
Supplement: Additional file 3 — Additional material [file 1471-2164-12-180-S3.XLS]

## Sheet: 1 Genetic Map LGs
Chr	Locus	K_cM_total	K_cM_total_F	K_cM_total_M	Best_of_two_points LOD	W/in LG Order LOD
Omy01	OMM5237	0	0	0	1.797	0
Omy01	BX871195a	30.6	0	13.7	5.685	0
Omy01	OMM1442b	34.4	3.7	27.5	8.128	0
Omy01	OMM1355	37.7	7.1	41.2	71.344	0
Omy01	STR7INRA	37.7	7.1	41.2	56.895	0
Omy01	OMM1470a	37.7	7.1	41.2	8.429	0
Omy01	OMM1524	37.7	7.1	41.2	8.73	0
Omy01	OMM1723b	37.7	7.1	41.2	17.46	0
Omy01	OMM1359	37.7	7.1	41.2	71.344	4
Omy01	OMS00008	40.8	11.5	41.2	11.37	1
Omy01	OMM1005	41.6	15	41.6	4.24	0
Omy01	OMM1776	45.5	22.8	41.9	27.495	4
Omy01	OMY4145_ctg910	47.7	28.2	41.9	17.719	1
Omy01	OMM5288	51.3	33	42	20.262	0
Omy01	OMY4124_ctg676	51.3	33	41.9	25.588	4
Omy01	OMM1366	57.9	40.7	42	39.675	4
Omy01	OMM1082	60.2	43.6	42	39.675	2
Omy01	OMM1543	62.2	46.4	51.4	19.958	4
Omy01	OMY4114a_ctg552_or_?	65.5	51.6	53.7	2.642	0
Omy01	OMY4018_ctg138	73.8	56.9	61.4	15.955	0
Omy01	OMM1152	73.8	56.9	62.7	30.164	4
Omy01	OMS00003	75.3	60.2	62.7	16.487	4
Omy01	OMY1032UW	80.5	70	62.7	28.447	0
Omy01	OMY4017_ctg138	84.4	77.4	62.7	51.782	4
Omy01	OMS00140	84.4	77.4	62.7	24.684	0
Omy01	OMS00070	86.5	81.5	62.7	15.955	0
Omy01	OMM5069	86.5	81.5	62.7	30.327	3
Omy01	OMM1454	87.1	82.8	62.7	62.915	0
Omy01	OMM1146	87.1	82.8	62.7	62.915	4
Omy01	OMM1804	87.6	83.7	62.7	24.985	0
Omy01	OMY4031_ctg117	87.6	83.7	62.7	54.767	3
Omy01	OMM1780_ctg1070	88.5	85.7	62.7	36.086	4
Omy01	OMY4002_ctg58	90.7	90.4	62.7	36.124	0
Omy01	OMY4003_ctg58	90.7	90.4	62.7	39.736	4
Omy01	Ssa16	90.7	91.5	62.7	8.73	0
Omy01	CA058580	90.7	92.5	62.7	39.736	0
Omy01	OMY4001_ctg2067	92.6	93.3	63.4	37.546	4
Omy01	OMS00088	93.6	94.4	63.7	8.429	0
Omy01	OMM3015b	97.6	103.1	64	18.763	3
Omy01	OMM1302	98.7	105	64.1	45.83	4
Omy01	OMM5147	99.9	107.5	64.1	45.83	4
Omy01	SSAF43NUIG	103.5	114.8	64.1	5.685	0
Omy01	OMY4028_ctg450	104.8	117.3	64.1	39.435	4
Omy01	OMM1205	104.8	117.3	64.1	39.435	0
Omy01	OMM1151_ctg718	107.6	122.7	64.1	36.121	4
Omy01	OMM1810	110	126.5	64.1	21.732	0
Omy01	OMS00172	112.5	130.4	65.2	7.827	0
Omy01	OMS00078	112.5	130.4	66.4	16.47	0
Omy01	OMM1231_ctg2083	112.5	130.4	64.1	34.718	4
Omy01	OMM3168_TLR1c(ψ)_ctg349	140.6	209.9	80.2	8.73	0
Omy01	OMM1610b	140.6	289.3	80.2	8.429	0
Omy02	OMS00063	0	0	0	13.543	2
Omy02	OMM1391b	23.8	40	12.5	6.623	0
Omy02	BX885490b	23.9	61	12.5	8.989	0
Omy02	BX864000b	34.6	122.9	12.5	3.614	0
Omy02	OMM1778a_ctg9230_or_?	48	184.8	15.1	6.54	0
Omy02	OMM5225a	51.5	191.7	17.6	8.73	0
Omy02	OMM5000_ctg2205	51.5	191.7	17.6	17.46	0
Omy02	OMS00011	51.5	191.7	17.6	8.73	0
Omy02	CA049969	51.5	191.7	17.6	30.404	0
Omy02	OMM5187	51.5	191.7	17.6	8.73	0
Omy02	OMM1624b	51.5	191.7	17.6	17.46	0
Omy02	OMM5177	51.5	191.7	17.6	36.124	0
Omy02	OMM1131	51.5	191.7	17.6	36.124	4
Omy02	OMM1263a_ctg2369_or_?	51.5	188.3	17.6	7.827	0
Omy02	BHMS448	53.3	195.3	17.6	33.456	3
Omy02	OMYFGT18TUF	56.9	201.6	17.6	25.532	2
Omy02	OMM5188	58.1	204.1	17.6	28.848	4
Omy02	OMM1536	62.2	213.7	18.7	18.474	3
Omy02	OMS00156	66.3	215.1	22.2	30.327	2
Omy02	OMM1766a	66.8	216	22.2	16.557	0
Omy02	OMM5062b	66.8	216.8	22.2	17.46	0
Omy02	BX885490a	66.8	216.8	22.2	17.46	0
Omy02	OMM1108_ctg3728	66.8	216.8	22.2	72.173	4
Omy02	OMY1119UW	68.2	219.9	22.2	72.173	4
Omy02	OMYRGT1TUF	71.2	221.5	28.8	32.21	0
Omy02	OMY272UoG	71.2	221.5	22.3	58.871	4
Omy02	OMS00083	71.2	221.5	26.4	38.231	0
Omy02	OMY4006_ctg260	73.7	223	30.5	65.704	4
Omy02	OMM3081a_TAP1	74.2	223	30.6	17.46	0
Omy02	OMM3080_TAP1_ctg260	74.2	223	30.6	47.302	0
Omy02	OMS00038	74.8	224.4	30.6	11.439	0
Omy02	OMM3079_TAP1	74.8	224.4	30.6	77.967	0
Omy02	BX073867	74.8	224.4	30.6	77.967	4
Omy02	OMM1364	79.5	225.1	41	15.654	0
Omy02	OMY4005_ctg260	79.5	225.1	39.2	34.11	4
Omy02	OMY4007_ctg260	80.7	225.1	42.9	45.475	0
Omy02	OMM1722	88.4	227.3	52.2	16.557	0
Omy02	OMM5042	88.4	229.6	52.2	57.481	4
Omy02	OMM1070_ctg1103	90.6	235.1	52.2	60.703	4
Omy02	OMY4121_ctg663	93	239.9	52.2	65.022	0
Omy02	OMM1235	93	239.9	52.2	52.68	0
Omy02	OMY102INRA	93	239.9	52.2	77.064	0
Omy02	OMM1702	93	239.9	52.2	16.557	0
Omy02	SSA94NVH	93	239.9	52.2	77.064	4
Omy02	OMY4130_ctg730	97.4	249	52.2	47.01	3
Omy02	OMM1603	98.6	251.6	52.2	34.874	0
Omy02	OMY4129_ctg730	98.6	251.6	52.2	47.01	4
Omy02	OMM1039_ctg236	100.4	255.1	52.2	49.766	4
Omy02	OMY4072_ctg56	101.9	258.2	52.2	49.766	4
Omy02	OMM5203	103.9	262.4	52.2	33.96	4
Omy02	OMM5294	106.6	268.1	52.2	45.83	4
Omy02	OMM5198_ctg2159	107.5	270	52.2	51.207	4
Omy02	OMM3001	110.2	275.5	52.2	51.207	4
Omy02	OMM1573	113.7	282.6	52.2	36.695	4
Omy02	OMS00022	118.6	291.3	52.2	14.449	0
Omy02	OMM1666	118.6	291.3	52.2	40.848	4
Omy02	BX863380	120.7	294.1	54.9	64.63	1
Omy02	OMM1347	121.1	294.1	55.6	24.383	0
Omy02	OmyRGT31TUF	121.1	294.1	55.6	27.695	0
Omy02	OMM1679	121.1	294.1	55.6	33.113	0
Omy02	OMM1228	121.1	294.1	55.6	64.63	4
Omy02	OMM1680	121.6	294.1	56.6	47.004	1
Omy02	OMS00115	129.9	294.1	71.5	19.324	4
Omy02	Omy1INRA	135.8	294.1	83.9	26.385	4
Omy03	OMM1752	0	0	0	2.123	0
Omy03	OMM1599	26.3	31.2	0.4	23.179	1
Omy03	OMM1645	35.4	31.2	36.7	13.784	1
Omy03	OMM1337	36.4	31.2	38.8	23.179	4
Omy03	OMM5005	42.4	34	48.1	29.638	4
Omy03	OMM3184__TLR8a1	42.4	34	48.1	15.353	0
Omy03	OMY14DIAS	44.7	34.7	51.2	5.685	0
Omy03	OMM1085	46.9	35.4	54.4	48.999	4
Omy03	OMM3120_BAFF-2_ctg7754	49.3	39.2	56	48.999	4
Omy03	OMM5220	49.9	41	56	46.109	2
Omy03	OMM1570	61.4	53.6	61.9	25.287	0
Omy03	OMM1080	61.4	53.6	66.7	53.733	4
Omy03	OMY4024_ctg336	69.8	61.3	75.9	70.315	0
Omy03	OMY4023_ctg336	70.2	62	75.9	57.798	0
Omy03	OMY4025_ctg336	70.2	62	75.9	70.315	4
Omy03	OMM1766b	70.5	62.7	75.9	7.827	0
Omy03	OMM1435	70.5	62.7	75.9	66.829	0
Omy03	OMM1053	70.5	62.7	75.9	65.228	0
Omy03	OMM1434	72.3	65.9	76.5	57.481	4
Omy03	OMM5164	76.2	69.1	80.4	44.7	4
Omy03	OMS00160	80.4	74.5	82.3	19.567	2
Omy03	OMM1706	82.1	74.5	84.3	47.736	0
Omy03	OMM5146_ctg121	86.3	86.2	84.3	43.95	0
Omy03	OMM5024	86.3	86.2	84.3	43.95	4
Omy03	OMM5324_ctg2314_ctg2588	87.6	89.3	84.3	33.141	4
Omy03	OMY4171_ctg1642	92.1	98.3	84.3	45.456	0
Omy03	OMM5204	92.1	98.3	84.3	59.384	4
Omy03	OMYFGT15TUF	92.7	101	84.3	31.608	0
Omy03	OMS00050	95.9	101.7	88.2	32.128	2
Omy03	OMM1058	98.8	103.6	92.2	71.946	0
Omy03	OMM1083	98.8	103.6	92.2	71.946	4
Omy03	OMM1278	100.2	106.4	92.2	30.327	0
Omy03	OMY4135_ctg770	100.2	106.4	92.2	58.651	0
Omy03	OMY4134_ctg770	100.2	106.4	92.2	46.058	0
Omy03	OMM1765_ctg9333	100.2	106.4	92.2	48.815	4
Omy03	Omy1006UW	101.6	109.5	92.2	44.597	4
Omy03	OMM5275	102.8	111.9	92.2	35.639	3
Omy03	OMM3081b_TAP1	102.8	111.9	92.2	8.73	0
Omy03	OMM1631	102.8	111.9	92.2	17.46	0
Omy03	OMY4071_ctg46	105.1	116.7	92.2	36.622	4
Omy03	OMM5142a	105.1	121.4	92.2	8.73	0
Omy03	OMY4170_ctg1616	105.1	117	92.2	35.202	0
Omy03	OMS00096	105.1	116.7	92.2	22.276	0
Omy03	OMS00102	109.7	125.8	92.6	4.464	0
Omy03	OMS00148	110.8	127.9	92.9	10.534	1
Omy03	OMM5062a	117.6	145.8	93.1	5.539	0
Omy03	OMM5225b	122.1	153.5	93.3	8.73	0
Omy03	OMM1624a	122.1	153.5	93.5	17.46	0
Omy03	OMM5067	122.1	153.5	93.6	65.625	0
Omy03	OMM1263b_ctg2369_or_?	122.1	153.5	93.6	65.625	4
Omy03	OMM1138	124.1	156.8	94.3	49.068	0
Omy03	OMM5121	124.1	156.8	94.3	49.068	4
Omy03	OMM1137	124.8	156.8	95.2	38.954	1
Omy03	OMM5109	128.6	162.3	95.2	22.508	4
Omy03	OMM1336	130.1	165.5	95.2	14.37	1
Omy03	OMM1778b_ctg9230_or_?	134.5	168.6	98.8	6.826	0
Omy03	OMM1198	147.1	182.3	102.5	8.73	0
Omy03	OMM1016B_ctg6948	147.1	182.3	106.2	8.73	0
Omy03	OMM1391a	164.6	198.1	106.2	6.623	0
Omy03	OMS00141	180.5	198.1	161.4	8.73	0
Omy04	OMS00073	0	0	0	14.148	4
Omy04	OMS00079	18.8	28.1	19.2	24.985	0
Omy04	OMS00087	23.5	33.6	19.3	15.489	2
Omy04	OMM1194	34.5	79.6	19.3	6.609	0
Omy04	OMS00055	53.3	79.6	42	17.009	0
Omy04	OMM5180	53.3	79.6	42	43.465	4
Omy04	OMM1727	56.7	82.8	43.8	38.656	3
Omy04	OMM1045	57.7	86.1	43.8	62.272	4
Omy04	One2ASC	58.9	87.9	43.8	56.44	4
Omy04	OMM1608	59.1	89.2	43.8	28.628	0
Omy04	One19ASC	59.9	90.6	43.8	51.48	0
Omy04	OMM1690	59.9	90.6	43.8	58.574	3
Omy04	OMS00066	60.8	92.4	43.8	28.297	0
Omy04	OMM1211_ctg641	60.8	92.4	43.8	62.272	4
Omy04	OmyRGT36TUF	64.4	99.4	43.8	45.871	4
Omy04	OMM1604	66.5	104	43.8	28.309	4
Omy04	OMM1402a	68.1	107.4	43.8	43.991	0
Omy04	OMY4175_ctg1766	68.1	107.4	43.8	36.381	4
Omy04	OMM1569	69.7	110.8	43.8	49.971	0
Omy04	OMY4098_ctg331	69.7	110.8	43.8	47.864	0
Omy04	OMM1275	69.7	110.8	43.8	51.455	4
Omy04	OMM1507	70.7	110.8	45.2	51.455	1
Omy04	OMM1170	88.1	160.6	47.1	26.51	1
Omy04	OMM1169	88.1	160.6	48.8	12.342	0
Omy04	OMY4160_ctg1203	100.3	189.7	49.9	33.892	1
Omy04	BX296674	100.3	188.3	49.9	23.803	0
Omy04	BX087219	101.5	189.7	50.9	40.558	0
Omy04	OMM1650	103.2	193.1	50.9	40.558	4
Omy04	OMM1397	103.5	193.1	50.9	26.799	0
Omy04	OMY1085UW	106.3	193.1	56.4	4.816	0
Omy04	OMM1298	109.2	193.1	62	34.461	4
Omy04	OMYPUPUPYDU	111.1	196.2	66.5	16.858	0
Omy04	Ots4BML	111.1	196.2	70.9	26.799	4
Omy04	OMY4DIAS	115.4	203.6	70.9	35.218	4
Omy04	OMM1105_ctg71	118.5	208.9	70.9	66.227	0
Omy04	OMM1449_ctg71	118.5	208.9	70.9	66.227	4
Omy04	OMS00111	123.8	218.2	70.9	5.539	0
Omy04	OMM1281	129.1	230.2	70.9	23.781	0
Omy04	OMM1322	129.1	227.5	70.9	37.035	4
Omy04	OmyD_AlnTUF	132	232.8	70.9	19.988	3
Omy04	OMM1582	141.2	248.2	70.9	25.656	4
Omy04	BX077780a	161.2	250	131.9	40.639	0
Omy04	BX077780b	161.2	250	131.9	8.429	0
Omy04	OMM1408	161.2	250	131.9	52.377	4
Omy04	OMM5113	161.7	250	133.1	52.377	0
Omy05	OMM5317	0	0	0	7.827	0
Omy05	OMM1075	16.3	18.7	0	14.447	4
Omy05	OMM1636	29.4	18.7	88.9	39.572	4
Omy05	OMM5318	29.4	18.7	88.9	24.684	0
Omy05	OMM5205	32.3	20.6	93.1	39.572	4
Omy05	OMS00116	35.6	23.7	95.9	6.322	0
Omy05	OMM1516	35.6	23.7	95.9	44.647	4
Omy05	OMM1380	36.7	25.6	95.9	52.048	4
Omy05	OMS00159	37.6	27	95.9	32.812	0
Omy05	OMY4201_ctg251	37.6	27	95.9	16.256	0
Omy05	OMM1304	37.6	27	95.9	52.048	4
Omy05	OMM1508	39.6	30.1	95.9	43.111	4
Omy05	OMY4034_ctg133	46.7	41.4	95.9	34.427	4
Omy05	OMM3111	49.9	46.3	95.9	40.94	4
Omy05	OMY1198UW	49.9	46.3	95.9	22.619	0
Omy05	OMY4108_ctg428	49.9	46.3	95.9	31.006	0
Omy05	OMM1558	49.9	46.3	95.9	40.94	0
Omy05	OMY4059_ctg1530	54.4	52.5	95.9	32.511	0
Omy05	OMYFGT12TUF	54.4	52.5	95.9	42.144	4
Omy05	OMM1423	59.9	63.8	95.9	49.971	4
Omy05	OMY4190_ctg2679	59.9	63.8	95.9	24.985	0
Omy05	OMM1667	59.9	63.8	95.9	49.971	0
Omy05	One105ADFG	59.9	63.8	95.9	25.287	0
Omy05	OMM1716_ctg756	60.8	65.6	95.9	42.746	0
Omy05	OMM5060	60.8	65.6	95.9	25.588	0
Omy05	OMM5181	60.8	65.6	95.9	25.287	0
Omy05	BX865962	60.8	65.6	95.9	42.746	0
Omy05	OMY4172_ctg1703	61.8	67.3	95.9	16.858	0
Omy05	CA358745	61.8	67.3	95.9	32.21	0
Omy05	OMM1439	61.8	67.3	95.9	38.954	1
Omy05	Ssa70NVH	67.1	77.3	95.9	6.826	0
Omy05	OMS00177	69.1	82.7	95.9	13.546	0
Omy05	OMM5213	72.8	88.1	96	54.718	4
Omy05	OMM3098b	73	88.5	96.1	8.73	0
Omy05	Ssa104NVH	73.3	88.9	96.3	8.73	0
Omy05	OMM1561	73.5	89.3	96.4	16.858	0
Omy05	OMM3032_Myd118-1	73.7	89.5	96.6	26.19	0
Omy05	OMS00169	74	89.9	96.8	19.562	0
Omy05	OMM5035	74.1	90.3	97	54.718	2
Omy05	OMS00183	74.9	91.7	97.3	32.457	0
Omy05	OMY4138_ctg785	74.9	91.7	97.5	36.375	2
Omy05	ONE5ASCa	79	98.5	97.6	43.348	0
Omy05	BHMS426	79	98.5	97.6	24.383	0
Omy05	OMM1595	79	98.9	97.6	41.843	0
Omy05	ONE5ASCb	79	98.5	97.6	47.601	2
Omy05	OMM1195	79.6	99.4	97.6	7.827	0
Omy05	OMM1009	79.6	99.4	97.6	47.601	4
Omy05	OMS00144_ctg271	79.6	99.4	97.6	21.373	0
Omy05	OMM1406	81	100.4	99.8	27.568	2
Omy05	OMM1637	82.1	101.6	100.9	14.077	0
Omy05	OMM1660	84.7	105.1	102	39.284	4
Omy05	OMM5265	89.8	109.3	107.1	12.508	4
Omy05	OMM5025	99.7	117.8	112.2	24.684	0
Omy05	OMM5091	99.7	117.8	112.2	24.684	0
Omy05	OMM5235	99.7	117.8	112.2	24.383	4
Omy05	OMM1774	111.8	119.8	142.7	19.316	3
Omy05	OMS00143	117.7	122.5	150.5	6.826	0
Omy06	OMM1424b	0	0	0	2.908	0
Omy06	OMM1179	1.8	0	0	25.309	4
Omy06	OMM5306	9.4	0	11.4	21.027	2
Omy06	OMS00013	16.5	4.6	22.4	38.532	0
Omy06	OMM5172	16.5	4.6	22.4	15.353	0
Omy06	OMY105DUb_ctg6024	16.5	4.6	22.4	51.128	4
Omy06	OMS00032	20	12.8	22.4	17.159	0
Omy06	OMM5254_ctg1646_ctg1674	20	12.8	22.4	51.128	4
Omy06	BX303525	21	14.7	22.4	46.109	4
Omy06	OMM5316	21.4	15.6	22.4	47.539	3
Omy06	BX889738	23.2	19	22.4	43.521	0
Omy06	OMM5004	23.2	19	22.4	38.532	4
Omy06	One10ASC	25.5	23.8	22.4	38.235	4
Omy06	OMY4040_ctg172	31.2	35.4	22.4	24.082	0
Omy06	Ssa0007a	31.2	35.4	22.4	42.144	0
Omy06	OMM1749	31.2	35.4	22.4	42.144	4
Omy06	OMY4154_ctg1092	32.4	37.8	22.4	39.731	4
Omy06	OMM5013	33.8	40.6	22.4	42.576	0
Omy06	OMM5097	33.8	40.6	22.4	28.841	0
Omy06	OMM5039	33.8	40.6	22.4	39.86	3
Omy06	OmyRGT2	34.3	41.5	22.4	37.762	0
Omy06	OMY1225UW	35.4	43.9	22.4	43.209	0
Omy06	OMS00084	35.4	43.9	22.4	27.996	0
Omy06	OMM1204	35.4	43.9	22.4	33.73	4
Omy06	OMY4092_ctg300	39.2	51.4	22.4	65.324	4
Omy06	CR363293	39.2	51.4	22.4	8.128	0
Omy06	OMYIL1B(DIAS)	39.2	51.4	22.4	8.128	0
Omy06	OMM5286	39.2	51.4	22.4	48.767	0
Omy06	OMY4093_ctg300	39.2	51.4	22.4	59.303	0
Omy06	OMY38DUb	39.2	51.4	22.4	8.73	0
Omy06	OMM1299	39.2	51.4	22.4	49.068	0
Omy06	OMY1120UW	39.2	51.4	22.4	65.324	0
Omy06	OMM1157	39.2	51.4	22.4	60.206	0
Omy06	OMM1768	39.6	52.3	22.4	61.043	2
Omy06	OMY4039_ctg172	47	66.1	23.8	43.228	4
Omy06	OMY4038_ctg172	48.1	67.2	24.5	12.905	0
Omy06	OMM1753	49.9	70.3	25.2	49.274	3
Omy06	OMYFGT10TUF	51	72.3	25.2	26.396	1
Omy06	OMM1294	51.5	73.6	25.2	67.732	0
Omy06	OMY4184_ctg2591	51.5	73.6	25.2	24.684	0
Omy06	OMM1475_ctg4330_ctg4490	51.5	73.6	25.2	67.732	4
Omy06	CA054538	53.7	78.1	25.2	20.845	0
Omy06	OMY4064_ctg2118	53.7	78.1	25.2	41.038	0
Omy06	OMM1215b	57.2	85.9	25.2	15.95	4
Omy06	OMS00181	68	110.4	25.2	8.128	0
Omy06	OMM5186_ctg7	68	110.4	25.2	27.378	2
Omy06	OMM1628	69.1	113	25.2	42.373	2
Omy06	OMM1718	69.8	114.4	25.2	39.848	2
Omy06	OMM1259	72.2	119.7	25.2	18.363	0
Omy06	OMY4052_ctg878	72.2	119.7	25.6	53.583	0
Omy06	OMY4050_ctg878	72.2	119.7	25.2	61.577	2
Omy06	OMY1002UW	73.6	121.8	25.9	61.577	4
Omy06	OMM1214	75	123.9	26.6	56.594	0
Omy06	OMM1213_ctg8693	75	123.9	26.6	61.051	1
Omy06	OMM1465	76.1	125.9	26.6	42.187	0
Omy06	OMM1539a	76.1	125.9	26.6	46.404	2
Omy06	BX867151b	77.7	129.3	26.6	15.251	0
Omy06	OMM1661b	77.7	129.5	26.6	17.46	0
Omy06	OmyCosBTUFa	77.7	129.2	26.6	15.251	1
Omy06	OMM5009b	79.7	129.7	26.6	6.254	0
Omy06	OMM5001	81.1	132.6	26.6	8.429	0
Omy06	OMYMYODDIASa	81.1	132.6	26.6	8.429	0
Omy06	OMM1202b	81.4	132.9	26.6	6.254	0
Omy06	OMM1424a	83.9	133.7	26.6	4.836	0
Omy07	OMS00126	0	0	0	25.28	1
Omy07	OMM1468	1	0	1	43.722	4
Omy07	CA365390	1.5	0	1.9	43.722	0
Omy07	OMM1740	11.9	0	22.2	29.661	4
Omy07	OMM1040	18.8	0	35.6	31.909	0
Omy07	OMM1234	18.8	0	35.6	49.965	4
Omy07	OMM1155	21.4	0	40.4	49.965	4
Omy07	OMM1239	26	0.9	48.3	51.494	4
Omy07	OMM1611	27.5	1.5	49.7	44.055	0
Omy07	OMM5223	27.5	2.2	50.2	24.383	0
Omy07	OMS00057	27.5	2.2	50.7	21.732	0
Omy07	OMY4066_ctg245	29.9	6.1	51.1	58.574	0
Omy07	OMM1056	30.6	7.9	51.1	17.46	4
Omy07	OMM5210	30.6	7.9	51.1	64.42	0
Omy07	OMM5282	30.6	7.9	51.1	64.42	0
Omy07	OMM5333	32	11	51.1	45.213	0
Omy07	OMM1668	32.9	13	51.1	34.052	0
Omy07	OMM1140	32.9	13	51.1	24.383	0
Omy07	OMM1831	33.8	15.4	51.1	8.73	0
Omy07	OMM1662	33.8	15.4	51.1	38.421	4
Omy07	OMM5322	34.9	19	51.1	29.034	3
Omy07	OMS00154	37.9	20.8	51.2	20.533	4
Omy07	OMM1642	43.5	25.6	60.7	38.532	0
Omy07	OMM1381	43.5	25.6	70.2	38.532	4
Omy07	OMM1809	50.8	30.8	70.2	62.58	4
Omy07	OMM1404	52.5	34.2	70.2	34.613	3
Omy07	OMY4120_ctg612	53.6	36.4	70.2	72.247	0
Omy07	OMS00064	53.6	36.4	70.2	26.491	0
Omy07	OMM1557_ctg612	53.6	36.4	70.2	72.247	4
Omy07	OMS00023	53.6	36.4	70.2	25.588	0
Omy07	OMM1180	54.5	37.8	70.4	54.116	4
Omy07	OMM1168	55.3	39.8	70.9	23.42	0
Omy07	OMM1136	57.1	42	71.6	48.165	0
Omy07	OMM1828	57.1	42	71.6	48.165	4
Omy07	OMM1574	57.4	42.7	71.6	57.683	3
Omy07	OMM1478a	57.8	43.4	71.6	8.128	0
Omy07	OMM3048_ID1B_ctg1492	58.1	44.1	71.6	57.683	3
Omy07	OMM3056_ID1B_ctg1492	59.2	46.2	71.6	51.04	4
Omy07	OMY4112a_ctg551_or_?	61	49.9	71.6	34.483	4
Omy07	OMM1652	65.5	58.9	71.6	43.348	0
Omy07	OmyFGT32TUF	65.5	58.9	71.6	65.109	4
Omy07	OMM5258_ctg690	66.3	60.4	71.6	65.109	4
Omy07	OMM5328	67.6	63	71.6	38.921	3
Omy07	OMM1277_ctg772	68	63.9	71.6	54.91	4
Omy07	OMM1148	69.6	67.1	71.6	48.793	4
Omy07	OMM5029	70.2	68.1	71.6	59.179	3
Omy07	OMM5145	70.2	68.1	71.6	38.833	0
Omy07	OMM1030	73.1	74	71.6	61.641	0
Omy07	OMY4100a_ctg339_or_?	73.6	75	71.6	61.641	4
Omy07	OMS00147	73.6	75	71.6	12.643	0
Omy07	OMM1713b_ctg618_or_?	74.5	76.9	71.6	34.74	0
Omy07	OMM1066	74.5	76.9	71.6	46.046	2
Omy07	OMYFGT4TUF	78.6	81.8	74.3	37.558	2
Omy07	OMM5161b	79.4	82.7	75	7.526	0
Omy07	OMM1236	80.2	83.7	75.8	48.123	4
Omy07	OMS00020	80.5	83.7	75.8	18.664	0
Omy07	OMM1158	87.8	98.3	75.8	6.826	0
Omy07	OMS00176	89.4	101.2	75.8	46.961	0
Omy07	OMM3121_MAP4K4_ctg987	89.4	101.2	75.8	46.961	4
Omy07	OMM5095b	90.4	102.8	75.8	31.909	0
Omy07	OMM1345	90.4	102.8	75.8	39.134	0
Omy07	OMM5041	90.4	102.8	75.8	39.435	0
Omy07	OMM1513	90.4	102.8	75.8	43.463	1
Omy07	OMYRT10TUFa	92	107.5	75.8	13.079	0
Omy07	OMM5260a	94.3	109.6	75.8	7.827	0
Omy07	OMM1226a	101.4	114.9	75.8	10.622	2
Omy07	OMM1821	102	145.8	75.8	7.827	0
Omy07	OMM5233	102	123.8	75.8	41.43	0
Omy07	OMM5255_ctg3085	126.8	167.8	95.8	17.147	4
Omy07	OMS00025	134.3	167.8	103.2	3.311	0
Omy08	OMM5310	0	0	0	28.978	4
Omy08	OMM1095	1	0	2	15.654	0
Omy08	OMYRGT9TUF	9.1	0	22.2	30.921	2
Omy08	OMM1600	10.4	0	26.8	49.369	0
Omy08	OMYFGT23TUF	10.4	0	26.8	70.016	4
Omy08	OMM1178_ctg5688	10.8	0	27.9	70.441	0
Omy08	OMM1329	10.8	0	27.9	70.441	2
Omy08	OMM5112	23	7.8	43.9	51.777	0
Omy08	OMM5206	23	7.8	43.9	51.777	4
Omy08	OMM1614	23	3.2	43.9	16.858	0
Omy08	OMM5272	23	6.4	43.9	33.715	0
Omy08	OMM5326	27.1	11.1	48.8	17.803	4
Omy08	OMM5125b	29.2	11.1	48.8	14.664	0
Omy08	OMS00076	30.7	16.9	49.2	12.223	0
Omy08	OMM5176	30.7	16.9	48.8	38.954	4
Omy08	OMM5010	32.2	16.9	49.5	38.954	1
Omy08	BX870052a	32.5	20.9	49.5	32.511	0
Omy08	OMM1207	35.1	24.8	49.5	31.572	4
Omy08	OMY4174_ctg1739	37.2	29.3	49.5	37.027	4
Omy08	OMY4173_ctg1739	37.2	29.3	49.5	37.027	0
Omy08	OMM5167	38.5	33.4	49.5	31.842	0
Omy08	OMM1265	41	37.9	49.5	20.279	4
Omy08	OMM1190	50.5	56.4	49.5	42.475	4
Omy08	OMM1295_ctg2777	56.2	67.2	49.5	56.659	4
Omy08	OMM5325b	57.2	69.2	49.5	15.251	2
Omy08	OMM5003_ctg6	58.3	71.1	49.5	56.659	4
Omy08	OMM1358	59.5	73.5	49.5	70.742	0
Omy08	OMY4113_ctg551	59.5	73.5	49.5	64.42	4
Omy08	OMM1719_ctg713	60.9	76.1	49.5	29.621	0
Omy08	OMM1632	60.9	76.1	49.5	38.151	4
Omy08	OMYRGT10TUF	61.7	77.8	49.5	14.192	0
Omy08	OMM5301	65.1	84.6	49.5	27.568	0
Omy08	OMM5239	66.3	87	49.5	41.015	4
Omy08	OMM1109_ctg9271	67.1	88.5	49.5	47.215	2
Omy08	OMY1057UW	68.6	91.5	49.5	12.223	0
Omy08	OMS00036	68.6	91.5	49.5	8.73	0
Omy08	OMS00179	68.6	91.5	49.5	11.439	0
Omy08	OMM1307	68.6	91.5	49.5	61.711	0
Omy08	OMM1323	68.6	91.5	49.5	61.711	2
Omy08	OMM5058_ctg18	69.4	93.1	49.5	50.584	4
Omy08	OMM3107_TLR5_ctg258	72.2	98.6	49.5	31.909	0
Omy08	OMM1055	73.2	101.9	49.5	40.848	4
Omy08	OMS00153	75.7	105.7	50.4	7.827	0
Omy08	OMS00068	75.7	105.7	50.2	21.141	2
Omy08	OMM5291	81.3	116.5	50.7	8.429	0
Omy08	OMS00051	81.3	116.5	50.9	25.287	0
Omy08	OMM1579	81.3	116.5	50.9	59.29	4
Omy08	OMS00132	81.3	116.5	50.6	22.16	0
Omy08	OMM1097_ctg5357	82.5	118.5	50.9	59.29	4
Omy08	OMM1459	88.4	123.4	58.5	36.665	4
Omy08	OMM1069	93.5	123.4	68.6	33.952	4
Omy08	CR371139	104.7	123.4	92.7	49.957	4
Omy08	OMM5274	105.1	123.4	93.5	49.957	0
Omy08	OMM1538	116.7	123.4	118.2	15.048	4
Omy09	OMM1060	0	0	0	17.339	2
Omy09	CA061915	5.5	0	9	26.067	4
Omy09	Omy325UoGa	11.2	0	26.2	26.067	4
Omy09	OMM1491	20.8	12.3	28.7	19.866	4
Omy09	OMM1309	26.8	18.8	30.7	26.982	4
Omy09	OMS00175	29.1	22.7	30.7	19.891	0
Omy09	OMM1367_ctg6282	29.1	22.7	30.7	27.275	2
Omy09	OMM5132	30.9	25.3	30.7	25.588	0
Omy09	OMYFGT2TUF	30.9	25.3	30.7	48.165	0
Omy09	OMY301UoG	30.9	25.3	30.7	48.165	4
Omy09	OMS00056	34	30.2	30.7	32.595	4
Omy09	OMM3075_ID1D	37.1	35.1	30.7	23.781	0
Omy09	OMM3072_ID1D_ctg2333	37.1	35.1	30.7	44.382	4
Omy09	OMY4204_ctg226	39.4	38.6	30.7	34.618	0
Omy09	OMS00110	39.4	38.6	30.7	9.633	0
Omy09	BX073974	39.4	38.6	30.7	46.961	0
Omy09	OMY4087_ctg226_256M20_SP6	39.4	38.6	30.7	46.961	0
Omy09	OMS00103	39.4	38.6	36.9	15.051	0
Omy09	OMY4088_ctg226_256M20_SP6	39.4	38.6	30.7	45.154	4
Omy09	OMS00157	45	38.6	43.2	8.73	0
Omy09	OMS00100	51.9	41.7	54.7	11.571	4
Omy09	BX863758	59.7	51.5	64.3	41.098	4
Omy09	OMYFGT27TUF	61.9	56.6	64.3	43.759	4
Omy09	OMYRGT26TUF	61.9	56.6	64.3	31.218	0
Omy09	OMM1145	62.6	58	64.3	28.248	3
Omy09	OMS00012	63.3	59.5	64.3	33.715	0
Omy09	OMM1701	63.3	59.5	64.3	16.858	0
Omy09	OMM1059_ctg5317	63.3	59.5	64.3	16.557	0
Omy09	OMM1824	63.3	59.5	64.3	58.699	4
Omy09	OMM1736_ctg644	65.5	64	64.3	58.4	0
Omy09	OMYRT5TUF	65.5	64	64.3	58.699	2
Omy09	OMM1092	66.4	65.7	64.3	58.352	4
Omy09	OMM1344	66.4	65.7	64.3	49.038	0
Omy09	OMY2DIAS	67	65.7	65	51.158	1
Omy09	OMM1674	68.5	69	65	41.72	3
Omy09	OMM5014_ctg495	72.9	77.5	65	7.089	0
Omy09	OMY1090UW	80.9	93.1	65	33.127	4
Omy09	OMM5179	85.9	102.3	65	39.284	4
Omy09	OMS00082	87.9	105.8	65	29.153	0
Omy09	OMM5090	87.9	105.8	65	42.872	4
Omy09	OMM5207	88.8	107.3	65	42.872	4
Omy09	OMM1089	92.2	112.7	67.4	40.965	4
Omy09	OMS00142	93.3	112.7	69.9	3.995	0
Omy09	OMM5126b_ctg100_or_?	101.6	112.7	88.4	22.323	2
Omy09	OMM5054	102.5	113.2	90	22.323	4
Omy09	OMM1419	102.5	113	90	15.051	0
Omy09	BX082639	108.6	113.4	101.6	38.642	4
Omy09	OMM1270	111.9	113.4	107.8	67.732	4
Omy09	OMM1271	112.2	114.1	107.8	67.732	0
Omy09	BX310634	117.4	115	117.8	44.423	4
Omy09	OMS00081	140.7	122.7	172.3	20.47	4
Omy10	OMS00137	0	0	0	11.439	0
Omy10	OMM1125a	22.9	4	28.1	7.827	2
Omy10	OMM1562a	43.4	87.4	28.1	8.128	0
Omy10	OMM1590	43.4	45.7	28.1	8.128	0
Omy10	OMM1124b	48.1	126.6	28.1	8.989	0
Omy10	OMM1549b	52.3	129.9	28.1	19.936	4
Omy10	OMY296UOGa	52.3	129.9	28.1	8.73	0
Omy10	BX866902a	61.9	129.9	41.6	15.251	0
Omy10	OMM1413a	62.7	133.1	41.6	17.46	0
Omy10	OMM1657a_ctg855_or_4844	62.7	133.1	41.6	27.361	3
Omy10	OMM5196	64.5	137.8	41.6	59.303	0
Omy10	OMS00030	64.5	137.8	41.6	24.985	0
Omy10	OMS00075	64.5	137.8	41.6	8.73	0
Omy10	OMM5168a	64.5	137.8	41.6	17.46	0
Omy10	OMM5106b_ctg4212_or_ctg4603	64.5	137.8	41.6	59.303	4
Omy10	OMM5017a	64.9	138.6	41.6	15.251	0
Omy10	OMM1134b	64.9	138.6	41.6	34.317	2
Omy10	OMM1438	69.8	144.7	42.4	15.353	4
Omy10	OMS00106	70.8	147.4	44.8	14.984	0
Omy10	OMM1068	79.2	161.2	48	44.318	0
Omy10	OMM5312	79.2	161.2	48	33.414	4
Omy10	OMM1426	81.2	165.8	48	44.318	4
Omy10	OMY4203_ctg219	83.6	170.7	48	23.202	0
Omy10	OMM5311	83.6	170.7	48	14.711	4
Omy10	OMY8DIAS	85.6	174.7	48	37.369	2
Omy10	OMM1544	86.3	176	48	37.369	4
Omy10	OMS00167	87.3	178.2	48	24.933	3
Omy10	OMM5108_ctg845	92	187.9	48	48.767	4
Omy10	OMM1387	92	187.9	48	8.128	0
Omy10	OMY4194_ctg3118	92	187.9	48	48.767	0
Omy10	OMS00095	92	187.9	48	7.827	0
Omy10	BX873441a	94.9	193.7	48	5.539	0
Omy10	TCARR_11vs12a	96.7	199.5	48	12.342	0
Omy10	OMS00028	98.5	202.4	48	22.577	0
Omy10	OMM3102_UCP2A_ctg1856	98.5	202.4	48	8.678	4
Omy10	OMM1160	100.8	207.7	48	10.803	0
Omy10	BHMS373	103.6	213.2	48	39.082	4
Omy10	OMY4148_ctg975	104.8	215.5	48	29.584	0
Omy10	OMY4022_ctg168	105	215.9	48	35.049	4
Omy10	OMM3105_TLR3_ctg2373	105	215.9	48	7.827	0
Omy10	OMY4020_ctg168	105	215.9	48	28.741	0
Omy10	OMS00016	107	220	48	23.506	0
Omy10	OMM5262	107.7	221.4	48	17.46	0
Omy10	OMM1044	107.7	221.4	48	49.369	0
Omy10	OMM1181	107.7	221.4	48	56.308	4
Omy10	OMY4161_ctg1273	108.9	223.5	48	36.869	3
Omy10	OMM1120	110.1	225.6	48	61.027	3
Omy10	OMM1448_ctg4551	110.5	225.6	49.3	70.441	4
Omy10	OMM1050_ctg4551	110.5	225.6	49.3	70.441	0
Omy10	OMM1174b	110.5	226.5	49.3	8.73	0
Omy10	OMM1348	110.6	227.4	49.3	8.429	0
Omy10	OMM1107	112.3	228.4	50.1	61.612	4
Omy10	OMM5268	112.3	228.4	49.7	8.429	0
Omy10	OMYRGT53TUF	117.1	234	53.9	20.279	0
Omy10	OMM1332	120.7	234	61.9	31.558	4
Omy10	OMM5195	133.9	238.8	74	8.73	0
Omy10	CR372971	133.9	238.8	86.1	38.624	4
Omy10	OMY1000UW	139.2	238.8	98	57.481	4
Omy10	OMM5059a	140.7	238.8	101.4	74.053	0
Omy10	OMM5267	140.7	238.8	101.4	74.053	4
Omy10	OMM1815	144	238.8	109.2	8.73	0
Omy10	OMM1451	144	238.8	109.2	52.152	4
Omy10	OMM1257	146.6	238.8	113.5	37.839	4
Omy11	OMM5156_ctg8404	0	0	0	43.022	4
Omy11	OMM1708	2.6	0	6.2	43.022	2
Omy11	OMM5236	22.9	0.8	59.8	16.256	0
Omy11	CA057681	22.9	0.8	59.8	49.67	0
Omy11	OMM1581	22.9	0.8	59.8	33.113	0
Omy11	OMM1418	22.9	0.8	59.8	49.67	4
Omy11	OMS00136	23.9	0.8	63.2	26.993	2
Omy11	OMY103INRA	25	1.7	63.2	44.758	4
Omy11	OMM1333	26.8	5.3	63.2	39.572	4
Omy11	OMM1639	34	20.6	64	63.517	0
Omy11	OMM5247	34	20.6	64	38.532	0
Omy11	OMM1008	34	20.6	64	50.874	0
Omy11	OMY1191UW	34	20.6	64	63.517	0
Omy11	OMY106INRA	36.3	26.2	64	45.154	0
Omy11	OMM3042_ctg157	36.3	26.2	64	45.154	4
Omy11	OMM5045	38.5	26.2	66	47.364	0
Omy11	OMS00120	44.6	38.4	66	15.97	1
Omy11	BX863453	46.6	41.4	71.6	42.746	0
Omy11	OMM1313	46.6	41.4	66	42.746	4
Omy11	OMM1661a	53.7	53.3	71.6	35.847	1
Omy11	OMM3097_TLRa_ctg930	56.6	53.3	75	36.086	0
Omy11	OMM3099_TLRb_ctg930	56.6	53.3	75	34.908	4
Omy11	OMM3098a_TLRa_ctg930	56.6	53.3	75	17.46	0
Omy11	OMM3100_TLRb_ctg930	56.6	53.3	75	32.812	0
Omy11	Ssa103NVH	57.8	56.7	75	42.144	0
Omy11	OMY4010_ctg930	57.8	56.7	75	49.688	3
Omy11	OMM1619	58.3	58.4	75	43.989	0
Omy11	OMY4011_ctg930	58.3	58.3	75	51.182	3
Omy11	OMY4106_ctg399	59.1	60.1	75	64.721	3
Omy11	OMM5194	59.1	60.1	75	62.915	0
Omy11	OMM1399	59.1	60.1	75	64.721	0
Omy11	OMM1223	59.1	60.1	75	25.287	0
Omy11	OMM1025	59.1	60.1	75	40.639	0
Omy11	OMM5088	59.9	61.8	75	51.455	0
Omy11	OMM5307	60.5	61.8	75.7	38.954	0
Omy11	OMY4058_ctg1530	63.7	68.6	75.9	48.195	3
Omy11	OMM1540	64.9	70.8	76.2	17.46	0
Omy11	Ssa64	64.9	70.8	76.4	49.068	0
Omy11	OMY10DIAS	64.9	70.8	76.4	32.812	0
Omy11	OMM1433	64.9	70.8	76.4	54.22	3
Omy11	OMM3020	71.6	86.2	77.1	38.954	1
Omy11	OMS00001	80.3	103.4	77.8	45.436	0
Omy11	OMM3092_TLR22_ctg7086	82.4	106.9	78.5	65.625	4
Omy11	OMM3095_TLR22_ctg7086	82.4	106.9	79.1	65.625	0
Omy11	OMM3093_TLR22_ctg7086	82.4	106.9	78.5	61.41	0
Omy11	OMS00065	82.4	106.9	78.8	8.128	0
Omy11	OMM3094_TLR22_ctg7086	82.4	106.9	79.1	64.119	0
Omy11	OMM1527	92.4	130	79.1	32.511	0
Omy11	BX298853	92.4	130	79.2	41.972	4
Omy11	CA058586	96.4	133	80.9	32.999	1
Omy11	OMM5214	98.6	136.9	82.7	32.511	0
Omy11	OMM1375_ctg6703	98.6	136.9	82.7	47.601	4
Omy11	OMM5018	102	146.9	82.7	46.961	4
Omy11	OMM5289	120.3	175.1	82.7	16.256	0
Omy11	OMM5034a	120.3	175.1	97.8	8.128	0
Omy11	Ssa20_19NUIG	120.3	175.1	98.1	24.985	4
Omy11	OMY105DUa	121.5	175.1	99.9	23.179	0
Omy12	OMM5184b	0	0	0	3.376	0
Omy12	OMM5008	34.7	34.7	0	40.639	0
Omy12	OMM5219	34.7	34.7	0	42.211	4
Omy12	OMM1001	41.6	34.7	15.7	57.196	0
Omy12	OMM1042	41.6	34.7	15.7	57.196	4
Omy12	CB497405	44	34.9	20.1	23.911	3
Omy12	OMS00031	54.8	35.1	43	20.254	0
Omy12	OMM1128	55.8	35.4	44.7	63.818	0
Omy12	OMY105INRA	55.8	35.4	44.7	63.818	4
Omy12	OMM1192	58.1	36	49.2	39.86	4
Omy12	CA055301	59.6	36	51.1	19.988	0
Omy12	OMY4206_ctg346	60	38.5	51.1	17.281	0
Omy12	OMY4065a_ctg2179_or_?	60	38.5	51.1	31.271	4
Omy12	One14ASC	61.4	40.4	51.1	34.913	4
Omy12	OMM1363	63.6	43.8	51.1	38.381	4
Omy12	OMM1096_ctg2028_ctg3264	67.9	49.4	54.2	57.683	4
Omy12	OMY1009UW	69.1	50.3	57.3	57.683	3
Omy12	OMM3118_IgH	69.1	50.3	57.3	4.515	0
Omy12	OMM1379_ctg94_ctg2793	69.1	50.3	57.3	45.456	0
Omy12	CR366058	71.1	53.5	57.3	46.663	4
Omy12	OMM1133_ctg163	72.2	54.4	59.4	21.14	0
Omy12	OMM3103_UCP2B_ctg2880	73.3	55.4	63.5	47.547	3
Omy12	BX873441b	77	58.6	63.9	17.46	0
Omy12	OMY4158_ctg1142	77	58.6	64.4	34.908	0
Omy12	TCARR_11vs12b	77	58.6	64.4	65.704	4
Omy12	OMM5007	77.7	59.9	64.4	74.956	0
Omy12	OMM1130_ctg2107	77.7	59.9	64.4	76.161	4
Omy12	OMS00043	87.5	80.4	64.4	30.275	4
Omy12	OMYFGT28TUFb	89.1	83.6	64.4	15.955	0
Omy12	OMM5208	89.1	83.6	64.4	58.4	2
Omy12	OMM5057	89.1	83.6	64.4	63.136	0
Omy12	OMM1462	89.5	84.5	64.4	48.165	0
Omy12	OMM1469_ctg4369	89.5	84.5	64.4	63.136	4
Omy12	OMM1450	89.5	84.5	64.4	47.563	0
Omy12	OMY1036UW	91.6	88.5	64.4	60.808	0
Omy12	OMS00077	91.6	88.5	64.4	7.225	0
Omy12	OMY1004UW	91.6	88.5	64.4	60.808	4
Omy12	OMY4107_ctg386	93	91.5	64.4	58.099	0
Omy12	BX311224	93	91.5	64.4	60.125	4
Omy12	OMM1626	93	91.5	64.4	65.926	0
Omy12	OMM5047	93	91.5	64.4	42.445	0
Omy12	OMM1471	93	91.5	64.4	60.808	0
Omy12	CA058557	93	91.5	64.4	24.684	0
Omy12	OMM1203	93	91.5	64.4	53.583	0
Omy12	OMS00155	93	91.5	64.4	25.287	0
Omy12	OMM1121	93	91.5	64.4	60.808	0
Omy12	OMM5200	93.8	93	64.4	52.948	3
Omy12	GH1_INRA_ctg560	96.7	98.9	64.4	34.357	4
Omy12	OMM1711	98.6	104	64.4	38.151	2
Omy12	OmyRGT4TUF	100.8	105.9	65.7	49.875	4
Omy12	OMM5063_ctg4785	103	108.8	67.1	55.962	4
Omy12	OMM1267	103.5	109.8	67.1	57.798	0
Omy12	OMM1396	103.5	109.8	67.1	57.798	3
Omy12	OMS00149	103.5	109.8	67.5	34.332	0
Omy12	OMM5055	103.5	109.8	67.1	38.358	0
Omy12	OmyRGT30TUF	103.5	109.8	67.1	49.67	0
Omy12	OMM1635	104.2	110.5	67.8	39.234	0
Omy12	OMS00053	104.2	110.5	67.6	22.915	4
Omy12	OMS00113	105.9	113.3	68.2	24.082	0
Omy12	OMM1825	105.9	113.3	68.5	8.73	0
Omy12	OMM1268	105.9	113.3	68.5	50.523	2
Omy12	OMM5140b	106	113.5	68.5	8.73	0
Omy12	OMM5139b	106.1	113.7	68.5	17.46	0
Omy12	BHMS184Aa	106.2	113.9	68.5	15.654	0
Omy12	OMM1368	106.3	114	68.5	51.207	4
Omy12	OMS00112	109.6	120.9	68.5	17.159	1
Omy12	OMM1656	113.8	129.5	68.5	28.841	4
Omy12	OMY4159_ctg1157	114.4	130.8	68.5	35.247	2
Omy12	OMYRGT33TUF	116.4	135.1	68.5	35.792	2
Omy12	OMM1517	117.6	137.4	68.5	49.369	0
Omy12	OMM1612	117.6	137.4	68.5	33.715	0
Omy12	OMM1161_ctg5414	117.6	137.4	68.5	70.168	2
Omy12	OMM5152	118.4	139	68.5	70.168	4
Omy12	OMM1200a_ctg4484_or_?	121.4	145.3	69.3	12.287	1
Omy12	OMM5154	124.5	151.5	70.1	5.539	1
Omy12	OMM1274a	132.3	154	70.9	8.128	0
Omy12	OMM5319a	132.3	154	71.7	7.827	0
Omy12	OMM5037a	132.3	154	72.5	8.128	0
Omy12	OMM5019b	132.3	154	73.2	7.827	0
Omy12	OMM1341	141.1	196.8	74	32.18	1
Omy12	OMS00074	156	196.8	89.1	7.098	4
Omy13	OMM1258	0	0	0	17.46	1
Omy13	OMM1262	27.1	34.7	12	8.429	0
Omy13	OMS00026	27.1	34.7	12	9.163	2
Omy13	OMM1274b	27.1	34.7	9	8.429	0
Omy13	OMM5319b	27.1	34.7	6	7.827	0
Omy13	OMM5037b	27.1	34.7	3	8.128	0
Omy13	OMM5019a	30.1	38.3	20.8	5.969	0
Omy13	OMS00180	42	53.8	29.5	16.557	0
Omy13	OMM1200b_ctg4484_or_?	43.3	55.6	29.5	6.826	1
Omy13	OMM1330b	52.4	61	31.1	7.526	0
Omy13	OMM5140a	52.4	66.3	31.1	8.73	0
Omy13	OMY1212UW_ctg5414	52.4	71.7	31.1	45.764	4
Omy13	OMS00099	56.6	80.9	31.1	39.717	3
Omy13	OMM5320	57.9	83.5	31.1	59.465	4
Omy13	OMM1671	58.8	85.4	31.1	56.594	0
Omy13	OMM1037	58.8	85.4	31.1	55.088	4
Omy13	OMM1646	58.8	85.4	31.1	33.414	0
Omy13	OMM1369	58.8	85.4	31.1	59.465	0
Omy13	OMM5139a	58.8	85.4	31.1	8.73	0
Omy13	OMS00170	61.9	91.8	31.1	22.878	0
Omy13	OMM1829a	61.9	91.8	31.1	8.73	0
Omy13	OMM1232	61.9	91.8	31.1	56.338	4
Omy13	OMY4189_ctg2655	62.1	92.3	31.1	30.103	0
Omy13	OMY4188_ctg2655	62.4	92.8	31.1	32.962	3
Omy13	OMM3006_ctg238	63.5	95	31.1	56.338	4
Omy13	BX087664a	63.5	95	31.1	8.73	0
Omy13	OMM5092	63.5	95	31.1	42.746	0
Omy13	OMM1808b	65.8	99.7	31.1	20.86	0
Omy13	OMS00107	65.8	99.7	31.1	29.549	4
Omy13	CA341677	68.2	104.5	31.1	51.777	0
Omy13	BHMS184Ab	68.2	104.5	31.1	7.827	0
Omy13	OMY27DU	68.2	104.5	31.1	21.674	0
Omy13	OMM1670_ctg1563	68.2	104.5	31.1	51.777	4
Omy13	OMM1687	69.3	106.5	31.1	32.451	4
Omy13	OMY1UoG	71.1	109.7	31.1	48.052	4
Omy13	OMYFGT25TUFb	75.8	120.6	31.1	10.622	0
Omy13	OMM5051a	80.8	127	31.1	8.73	0
Omy13	OMM5165a	80.8	127	31.1	8.73	4
Omy13	OMY11iINRAb	82.9	127	38.1	9.849	0
Omy13	OMM1361b	112.4	134.6	73.9	6.924	0
Omy13	OMM5279b	119.8	138.4	109.7	7.827	0
Omy13	OMM1334	119.8	138.4	145.5	7.827	1
Omy14	OMM5174	0	0	0	16.256	4
Omy14	OMM1297	22.3	0	86.5	36.726	0
Omy14	Oneu8	22.3	0	86.5	36.726	4
Omy14	BHMS267	24.9	1.6	98.1	20.569	1
Omy14	OMM1510	32.8	8.9	98.1	29.724	4
Omy14	OMS00021	32.8	8.9	98.1	20.771	0
Omy14	OMS00184	37.4	18.3	98.1	18.909	4
Omy14	OMS00072	40.3	24.1	98.1	28.841	0
Omy14	Ogo2b	45.4	35.2	98.1	12.508	4
Omy14	OMY4183a_ctg2417_or_?	46.2	37.3	98.1	5.969	0
Omy14	OMM5264	48.3	41.1	98.1	33.113	0
Omy14	OMM1514	48.3	41.1	98.1	31.909	0
Omy14	OMM1312	48.3	41.1	98.1	63.054	4
Omy14	BHMS206	49.7	43.8	98.1	56.895	0
Omy14	OMM1568	49.7	44.7	98.1	17.46	0
Omy14	OMYRT2TUF	49.7	43.8	98.1	63.054	4
Omy14	OMM1596	52.5	48.7	98.8	39.042	1
Omy14	OMM3155_TLR1	54.6	52.2	99.6	55.443	4
Omy14	OMM3154_TLR1	54.6	52.2	99.6	30.103	0
Omy14	OMY4153_ctg1079	54.6	50.4	99.6	27.394	0
Omy14	OMM5271	56.7	56.4	99.6	74.354	0
Omy14	OMYFGT5TUF	56.7	56.4	99.6	24.985	0
Omy14	OmyRGT41TUF	56.7	56.4	99.6	32.812	0
Omy14	Ogo1UW	56.7	56.4	99.6	48.767	0
Omy14	OMM5192	56.7	56.4	99.6	74.354	4
Omy14	OMM1384a	59.1	60.2	100.3	15.654	0
Omy14	OMM1189	59.1	60.2	100.6	35.082	0
Omy14	OMY4191_ctg2776	59.1	60.2	99.9	21.14	1
Omy14	OMM3089_MHC1B	61.6	64.1	101.7	47.944	1
Omy14	OMM5243	62.3	65	102.4	8.73	0
Omy14	OMM1447	62.3	64.8	102.4	29.915	4
Omy14	OMM3115_MHC1B	62.4	65.2	102.4	32.511	0
Omy14	OMS00139	62.6	65.5	102.4	48.602	3
Omy14	OMM1796b	63.4	66.9	102.4	15.654	0
Omy14	BHMS429	63.4	66.9	102.4	48.602	4
Omy14	Ssa0025 (BHMS185)	72	85	102.4	23.457	4
Omy14	OMM1415	74	89.2	102.4	72.849	4
Omy14	OmyFGT17TUF	74	89.2	102.4	72.849	0
Omy14	OMM1142	74	89.2	102.4	30.404	0
Omy14	OMY4140_ctg858	74	89.2	102.4	45.456	0
Omy14	OMM1230	77.2	93	103.1	25.535	0
Omy14	OMM1356	78.2	96.8	103.4	15.82	3
Omy14	BX080510	80.3	100.5	103.7	49.068	0
Omy14	CR374305	80.3	100.5	103.8	49.068	4
Omy14	OMM1467	81.8	103.8	103.8	55.066	4
Omy14	OMM1691	82.2	104.5	103.8	55.066	3
Omy14	OMM1346	83.4	107	103.8	22.838	0
Omy14	OMS00166	83.4	107	103.8	40.338	4
Omy14	OMM3066a_NPY	85.3	110.8	103.8	17.46	0
Omy14	OMM1643	85.3	110.8	103.8	42.662	4
Omy14	OMS00089	89.9	117.8	105.6	25.802	4
Omy14	OMM5153	106.1	123.7	134.1	39.009	1
Omy14	OMM5143	108	123.7	139.7	39.009	4
Omy14	OMM1038	131.8	140.5	170.7	24.503	0
Omy14	OMM3044	131.8	145	170.7	11.209	4
Omy15	OMM5259a	0	0	0	8.128	0
Omy15	OMM1578a	0	0	0	8.128	0
Omy15	OMM1781	13.5	100	0	8.927	0
Omy15	Ssa0031	20.2	107.8	1.3	6.254	0
Omy15	OMM1411b	23.1	111.1	2.6	8.429	0
Omy15	OMM1444a	23.1	111.1	3.9	14.664	0
Omy15	OMM5280b	24.8	114.5	3.9	14.664	0
Omy15	OMYRGT15TUF	26.3	125.2	3.9	10.536	0
Omy15	OMM1222b	26.7	125.2	6.2	8.927	0
Omy15	OMM1376	26.9	129.6	6.2	17.669	4
Omy15	OMM5034b	34.7	132.5	6.2	8.128	0
Omy15	OMM1222c	34.7	135.5	6.2	8.73	0
Omy15	OMM1012	34.7	138.5	6.2	62.76	1
Omy15	OMM1220	35.5	139.9	6.2	39.32	4
Omy15	OMY110INRA	36.2	141.4	6.2	38.06	2
Omy15	CA057924	37	142.9	6.2	8.73	0
Omy15	OMM1318	37	142.9	6.2	49.67	0
Omy15	OMM1112_ctg1146	37	142.9	6.2	62.76	4
Omy15	BX076758	37.7	144.2	6.2	28.447	4
Omy15	OMM1034	38.4	145.6	6.2	59.465	4
Omy15	OMM1745a	39.6	147.9	6.2	25.287	0
Omy15	OMM1784	39.6	147.9	6.2	57.815	4
Omy15	OMM1764a	45.9	160.2	6.2	42.231	4
Omy15	OMM1166b_ctg53 or 421	49	167	6.2	16.858	0
Omy15	OMY4044_ctg421	49	167	6.2	42.231	0
Omy15	OMY4045_ctg421	49	167	6.2	40.149	4
Omy15	Omy7INRA_ctg3214	52.9	175.1	6.2	45.757	0
Omy15	BX867287	52.9	175.1	6.2	42.445	0
Omy15	OMY4076_ctg77	52.9	175.1	6.2	49.583	4
Omy15	OMM1428	53.8	176.9	6.2	49.068	0
Omy15	OMM1832_ctg793	53.8	176.9	6.2	49.068	3
Omy15	OMYFGT26TUF	53.8	176.9	6.2	48.466	0
Omy15	OMM1351_ctg2428	53.8	176.9	6.2	27.861	0
Omy15	OMY4085a	53.8	176.9	6.2	8.73	0
Omy15	OMS00061	53.8	176.9	6.2	28.297	0
Omy15	OMM1420	54.8	179	6.2	57.775	4
Omy15	OMM1087	56.3	182.2	6.2	62.103	4
Omy15	OmyRGT17TUF_ctg2655	57.2	184	6.2	65.787	0
Omy15	OMS00125	57.2	184	6.2	34.016	0
Omy15	OMY3DIAS	57.2	184	6.2	58.4	4
Omy15	OMM5099	58.6	186.8	6.2	65.787	4
Omy15	OMM1580	65	192.8	12.6	37.837	4
Omy15	OMY207UoG	80.8	213.4	25.5	35.975	4
Omy15	OMY4096_ctg316	87.1	224.6	27.9	25.669	4
Omy15	OMM1649	95.2	230.4	39.8	33.469	4
Omy15	OMM1077_ctg7713	98.6	234	39.8	8.128	0
Omy15	OMM5160	98.6	234	39.8	58.354	4
Omy15	OMM1417	100.2	234	42.9	63.517	0
Omy15	OMM1187	100.2	234	42.9	63.517	0
Omy15	OMM1425	100.2	234	42.9	42.746	4
Omy15	OMM1732	102.2	234.6	45.8	45.363	4
Omy15	OMM1409	104.5	234.6	50.4	41.938	3
Omy15	OMM5323	112.9	235.5	71.5	12.287	0
Omy15	OMM1669	112.9	235.5	71.5	23.335	4
Omy15	OMM1411a	134.1	297.7	71.5	17.46	0
Omy16	OMM5257	0	0	0	8.128	4
Omy16	OMS00123	18.3	0	33.7	6.752	4
Omy16	OMS00006	29.8	1	59.7	28.087	0
Omy16	OMM1748	31	6.8	61.3	36.742	4
Omy16	T9F1R2_2_TLR9	38.7	6.8	72.9	22.619	0
Omy16	OMS00097	39.9	6.8	74.9	30.103	0
Omy16	OMM1264	39.9	6.8	74.9	53.887	3
Omy16	T9F4R4MF_TLR9	44.3	9.6	79.3	6.623	0
Omy16	OMM1308	45.2	12.4	80.2	68.52	0
Omy16	OMM5281	45.9	12.5	80.9	59.905	4
Omy16	OMM1583	45.9	12.5	80.9	68.52	0
Omy16	OMM5287	45.9	12.5	80.9	48.767	0
Omy16	OMM5201	45.9	12.5	80.9	55.992	0
Omy16	OMM1325	45.9	12.5	80.9	46.961	0
Omy16	OMM5278	49.4	19.6	80.9	13.365	4
Omy16	OMM1106	50.8	22.5	80.9	75.258	4
Omy16	OMS00134	50.8	22.5	80.9	6.021	0
Omy16	OMM1340	50.8	22.5	80.9	16.256	0
Omy16	OmyOGT4TUF	51.8	24.7	80.9	75.258	4
Omy16	OMY9DIAS	51.8	24.7	80.9	45.456	0
Omy16	OMS00018	51.8	24.7	80.9	31.608	0
Omy16	OMY4163_ctg1461	51.8	24.7	80.9	32.511	0
Omy16	OMS00135	56	24.7	85.8	22.378	1
Omy16	OMM1594	61.4	29.4	90.7	8.73	0
Omy16	OMM5133	61.4	34	90.7	60.893	4
Omy16	OMM1445	65.1	41.7	90.7	46.395	4
Omy16	OMM5107	70.1	52.1	90.7	27.275	0
Omy16	OMM5321	70.1	52.1	90.7	58.574	2
Omy16	SSA439NCVM_ctg4581_ctg4790	70.9	53.6	90.7	58.574	4
Omy16	OMM5141	73.6	59.2	90.7	10.898	2
Omy16	SSA289DU	75.2	62.5	90.7	23.076	4
Omy16	OMS00119	75.2	62.5	90.7	23.206	0
Omy16	OMS00041	77.8	67.9	90.7	15.877	2
Omy16	OMM5162_ctg359	81.2	74.7	90.7	32.21	4
Omy16	OMM1744	81.2	74.7	90.7	32.21	0
Omy16	OMS00062	84.3	80.5	92	14.957	0
Omy16	OMM1559	84.3	80.5	91.4	27.464	4
Omy16	OMS00117	86.6	85.4	92.1	21.723	0
Omy16	OMM5023	86.6	85.4	92.1	18.24	0
Omy16	OMM1556b	86.6	85.4	92.1	16.557	4
Omy16	OmyRGT6TUFa	90.5	94	92.1	23.781	4
Omy16	CA059136	92.4	98.2	92.1	23.781	0
Omy16	Ssa68NVH	92.4	98.2	92.1	40.502	4
Omy16	OMM5158	92.4	98.2	92.8	22.619	0
Omy16	OMM1023	92.4	98.2	92.1	23.179	0
Omy16	OMM5313	92.4	98.2	92.1	24.383	0
Omy16	OMM5056	92.4	98.2	92.1	23.781	0
Omy16	OMM1362	93.7	99	93.9	40.803	4
Omy16	BX860095	95.4	99	97.4	24.383	0
Omy16	OMM1150	95.4	99	97.4	50.126	4
Omy16	OMM1221_ctg9264	97.7	99.9	101	50.126	4
Omy17	OMM3024_MHC2	0	0	0	4.494	0
Omy17	OMS00178	32.4	33.1	0	25.287	4
Omy17	OMM1812_ctg1253	32.7	33.1	2.5	8.429	0
Omy17	OMM1033	35.8	35.4	4.9	18.193	0
Omy17	OMM1173	35.8	35.4	4.9	31.608	4
Omy17	OMM5331	37.4	36.1	8.5	37.027	0
Omy17	OMM1306	37.4	35.4	8.5	37.027	4
Omy17	OMM1751	44.6	36.1	24.4	20.771	4
Omy17	OMM1607	45.6	36.1	27.1	32.28	0
Omy17	CA055420	50	36.1	37.1	32.28	4
Omy17	OMM1057	58.8	36.8	57.3	8.73	0
Omy17	OMM3158_LDA	58.8	36.8	56.9	63.054	4
Omy17	OMM1560	60.3	38.9	57.8	15.654	0
Omy17	OMM1798	60.3	38.9	57.8	63.054	4
Omy17	OMY4112b_ctg551_or_?	62	42.3	57.8	6.826	2
Omy17	OMM3065_ID1C_ctg308	62.8	44	57.8	27.667	4
Omy17	OMY4151_ctg1023	64.2	47	57.8	17.908	0
Omy17	OMM5026	66.2	50.9	57.8	46.705	4
Omy17	OMS00098	66.8	52.2	57.8	28.297	0
Omy17	OMY4152_ctg1023	66.8	52.2	57.8	28.297	2
Omy17	OmyRGT19TUF	68.3	55.2	57.8	46.705	3
Omy17	OMM3027_MHC2	70	58.6	57.8	27.275	4
Omy17	OMM3026_MHC2	70	58.6	57.8	8.128	0
Omy17	OMYRGT35TUF	70.5	59.6	57.8	23.507	3
Omy17	OMY4156_ctg1105	71	60.6	57.8	30.416	4
Omy17	OMM3025_MHC2	72.8	64.4	57.8	13.079	0
Omy17	OMM1201	77	73	57.8	44.35	4
Omy17	OMM5059b	79.9	78.9	57.8	22.915	0
Omy17	OMY4150_ctg981	79.9	78.9	57.8	47.215	4
Omy17	OMM1535	81.3	81.7	57.8	56.015	4
Omy17	OMM1452	82.5	84.1	57.8	61.802	4
Omy17	OMM1613	83.3	85.8	57.8	61.109	0
Omy17	OMY4101_ctg346	83.3	85.8	57.8	77.967	4
Omy17	OMM5051b	83.3	85.8	57.8	8.73	0
Omy17	OMM1300	83.3	85.8	57.8	72.247	0
Omy17	OMM1712	83.3	85.8	57.8	77.967	0
Omy17	BX866010	83.3	85.8	57.8	40.338	0
Omy17	OMY4205_ctg2179	83.3	85.8	57.8	48.165	0
Omy17	OMM1705	84.9	88.9	57.8	74.532	4
Omy17	OMY4083_ctg146	86.1	91.3	57.8	70.914	3
Omy17	OMYFGT25TUFa	86.3	91.7	57.8	8.128	0
Omy17	CA367675	86.5	92	57.8	74.532	4
Omy17	OMY4074_ctg65	87.8	94.8	57.8	59.757	3
Omy17	OMM5043	91.8	102.8	57.8	44.316	3
Omy17	OMM1505_ctg330	92.1	103.4	57.8	58.924	0
Omy17	OMM3126_TLR20_ctg5639	92.7	104.6	57.8	66.082	4
Omy17	OMM1437	93.7	106.7	57.8	66.082	4
Omy17	OMM1162	95.1	109.5	57.8	52.345	0
Omy17	OMM1808a	95.1	109.5	57.8	51.334	4
Omy17	BX087664b	97.7	113.7	57.8	32.462	0
Omy17	OMS00128	97.7	113.7	57.8	21.61	0
Omy17	OMY4142_ctg895	97.7	113.7	57.8	33.964	2
Omy17	OMM1743	98.1	117.7	57.8	50.874	0
Omy17	OMM1113	99.8	117.7	59.2	41.394	4
Omy17	CA063211	100.5	118.7	60.3	20.569	0
Omy17	OMM1357	107.8	130.9	61.1	19.316	4
Omy17	OMM5116	110.1	137.7	62.3	7.526	0
Omy17	OMM5227	110.1	137.7	61.1	21.373	2
Omy17	OMY11iINRAa	115.6	141.2	63.5	6.54	0
Omy17	OMM1330a	117	144.6	63.5	9.672	0
Omy17	OMY1007UW	117	144.6	63.5	7.225	3
Omy17	OMM1681	128.4	163.9	63.5	8.73	0
Omy17	OMM1361a	136.5	215.2	71	4.464	0
Omy17	CA041953	140.3	215.2	93.4	6.826	1
Omy18	OMY1008UW	0	0	0	7.827	0
Omy18	OMM5273b	12.1	100	0	3.614	3
Omy18	OMM1156	25.7	113.7	0	49.971	4
Omy18	OMYRT10TUFb	25.7	113.7	0	8.429	0
Omy18	Ssa119NVH	31.8	113.7	14.2	62.915	4
Omy18	Omy77DU	31.8	113.7	14.2	62.915	0
Omy18	OMM5095a	31.8	113.7	14.2	33.113	0
Omy18	OMM1478b	33.3	117.2	14.2	14.077	0
Omy18	OMM1714	33.3	117.9	14.2	30.327	0
Omy18	OMM1226b	37.1	125	14.5	9.461	3
Omy18	OMM5161a	49.1	149	15.1	5.685	0
Omy18	BX856652	49.1	149	15.6	24.821	4
Omy18	OMM1416	50.7	152.5	15.6	17.803	0
Omy18	OMM1013	53.5	155.9	17.1	65.324	4
Omy18	OMM1713a_ctg618_or_?	53.5	155.9	17	65.324	0
Omy18	OMM1088	55.1	159	17.1	55.159	0
Omy18	OMM1830	56.2	161	17.1	46.225	4
Omy18	OMS00080	57.3	163.1	17.1	24.082	0
Omy18	OMM1746	57.3	163.1	17.1	61.418	4
Omy18	OMYRGT3TUF	59.5	167.3	17.1	20.477	4
Omy18	OMY4008_ctg84	62.5	172.8	17.1	19.073	0
Omy18	TAP2B	62.5	172.8	17.1	34.919	0
Omy18	OMM3085_MHC1A	62.5	172.8	17.1	24.082	0
Omy18	OMM3090_MHC1A_ctg84	62.5	172.8	17.1	36.469	4
Omy18	OMS00121	63.4	174.4	17.1	23.379	0
Omy18	OMM1606	65.7	178.9	17.1	33.96	4
Omy18	OMS00118	74	195.8	17.1	15.352	4
Omy18	OMM5124	78.9	205.7	17.1	23.877	1
Omy18	OMM5297	81.4	210.3	17.1	49.274	4
Omy18	OMM5104	82.8	212.9	17.1	72.849	0
Omy18	OMM5002	82.8	212.9	17.1	28.899	0
Omy18	OMM5064	82.8	212.9	17.1	72.849	3
Omy18	OMM5169	83.1	213.6	17.1	17.46	0
Omy18	OMM5033	83.1	213.6	17.1	72.411	4
Omy18	CA042613	83.9	215	17.1	71.513	0
Omy18	OMM5151	83.9	215	17.1	63.517	4
Omy18	OMM5089	84.2	215.7	17.1	71.513	0
Omy18	OMM1101	86.4	219.8	17.1	65.625	4
Omy18	OMM1102	86.4	219.8	17.1	62.012	0
Omy18	OMM1290	86.4	219.8	17.1	65.625	0
Omy18	OMM3066b_NPY	88.4	222.3	17.7	15.654	0
Omy18	OMM3041_NPY_ctg5683	88.4	222.3	18.5	47.215	4
Omy18	OMM1303	92.5	226.1	21.5	44.636	4
Omy18	OMM1717	96.7	228.6	26.6	8.73	0
Omy18	OMM1704	96.7	228.2	26.6	44.636	4
Omy18	OMM1352	99.7	229	35.8	34.927	4
Omy18	OMM5202	102.8	229.9	58	22.915	0
Omy18	BX873238	112.8	229.9	80.3	21.733	4
Omy19	OMM1338	0	0	0	3.141	3
Omy19	OMM5182	14.7	0	14.7	33.148	4
Omy19	OMM1241	29	0	46.6	33.321	4
Omy19	OMM3067_ID2A_ctg1831	39.4	5.2	62.3	24.2	4
Omy19	OMM1279	43.8	5.2	70.6	51.494	4
Omy19	OMS00146	44.5	6.7	70.6	29.134	3
Omy19	OMM1374_ctg2709	47	12.7	70.6	31.307	0
Omy19	OMY4081_ctg142	47	12.7	70.6	66.724	4
Omy19	BHMS281	47.3	13.5	70.6	46.058	0
Omy19	OMM5327	47.3	13.5	70.6	66.724	1
Omy19	OMM1086_ctg3631	49.1	16.4	70.6	58.574	0
Omy19	OMS00010	51.6	25.7	70.6	8.549	4
Omy19	OMM1518	52.3	25.7	70.6	17.623	0
Omy19	OMY4082_ctg142	63.7	46.9	74.8	29.037	4
Omy19	OMY4032_ctg130	69.9	56	74.8	22.349	4
Omy19	OMS00105	72.9	59.5	74.8	20.917	1
Omy19	OMS00145	75.9	69	77.8	20.322	2
Omy19	OMM5216_ctg6442	81.1	77.2	79.5	32.408	4
Omy19	SSA14DU	82.1	80	79.5	30.624	0
Omy19	OMS00133	82.1	80	79.5	33.342	0
Omy19	OMM1592	82.8	80.8	79.5	29.649	2
Omy19	OMS00017	83.2	82.2	80.4	21.29	0
Omy19	OMM1210	85.1	82.6	82.2	33.342	0
Omy19	OMM1739	91	94.4	82.3	17.669	4
Omy19	OMM1412b	95	98.3	83.6	8.73	0
Omy19	OMS00150	95	102.2	83.6	11.138	0
Omy19	OMM5168b	95	102.2	83.6	17.46	0
Omy19	BX866902b	95	102.2	83.6	8.73	0
Omy19	OMS00092	95	102.2	83.6	24.387	0
Omy19	OMM1440	95	102.2	83.6	26.391	4
Omy19	OMM1134a	98.9	110.2	83.6	14.447	4
Omy19	OMM5106a	100.6	113.7	83.6	26.445	4
Omy19	OMM5017b	102.8	118.2	83.6	15.654	0
Omy19	OMM1657b_ctg855_or_4844	102.8	118.2	83.6	26.445	4
Omy19	OMM1413b	102.8	118.2	83.6	13.652	0
Omy19	OMM1562b	103.8	118.2	86.8	12.905	0
Omy19	OMM1528b	108.7	119.1	94	6.826	0
Omy19	OMY296UOGb	114.5	119.9	106.5	8.73	0
Omy19	OMM1634a	114.5	119.9	111.8	8.989	0
Omy19	OMM1412a	114.5	119.9	101.2	10.536	2
Omy19	OMM1549a	115.1	119.9	118.8	17.853	0
Omy19	OMM1124a	123	123.3	118.8	9.985	4
Omy19	BX873975b	131	146.3	137.5	8.73	0
Omy19	OMM1634b	153.5	146.3	137.5	8.73	0
Omy19	OMM1585	153.6	146.3	174.6	8.73	0
Omy19	BX319411a	153.6	146.3	211.6	8.73	0
Omy19	OMY1177UW	157	149.6	211.6	6.826	0
Omy20	OMM5061	0	0	0	50.874	0
Omy20	OMM5269	0	0	0	75.257	0
Omy20	OMM5044	0	0	0	75.257	4
Omy20	CA357130	5.9	2.8	8.3	53.019	4
Omy20	BX075694	9.2	8.1	9.8	55.691	0
Omy20	OMM1076	9.2	8.1	9.8	55.691	4
Omy20	OMM1139	11.5	11.6	10.9	24.434	4
Omy20	OMS00093	13.4	15.5	10.9	9.729	0
Omy20	OMM1551	16.5	18	14.2	26.44	4
Omy20	OMM1371	20.6	25	16.8	34.289	4
Omy20	OMM1464	26.2	34.1	16.8	10.622	0
Omy20	OMM1117_ctg2203	27.4	38.8	16.8	56.459	4
Omy20	OMM1429	28.5	41	16.8	60.744	4
Omy20	OMM1116	29.7	43.3	16.8	28.899	0
Omy20	OmyRGT6TUFb	29.7	43.3	16.8	64.42	4
Omy20	OMYRGT27TUF	29.7	43.3	16.8	15.654	0
Omy20	OMM5290	29.7	43.3	16.8	33.414	0
Omy20	OMM5149	29.7	43.3	16.8	49.369	0
Omy20	OMY4117_ctg601	29.7	43.3	16.8	55.39	0
Omy20	OMY4119_ctg601	29.7	43.3	16.8	64.42	0
Omy20	OMM1509	29.7	43.3	16.8	64.42	0
Omy20	OMM1676	29.7	43.3	16.8	32.511	0
Omy20	OMM5050	30.3	43.3	19.6	47.601	0
Omy20	OMM5163	30.3	43.3	20.8	42.144	0
Omy20	OMM1199	32.2	45.1	22.4	46.407	0
Omy20	OMM5189	36.1	50.8	22.4	30.327	0
Omy20	OMM1556a	37.4	52.7	22.4	33.715	0
Omy20	OMY113INRA	37.4	52.7	22.4	24.985	0
Omy20	OMM1360	37.4	52.7	22.4	61.29	4
Omy20	OMM1775_ctg4997	39.1	53.6	24.6	61.29	4
Omy20	OMM5038	41.4	56.6	29.7	6.924	0
Omy20	OMM1135_ctg2586	50.3	66.5	34.7	35.668	4
Omy20	OMS00039	54	70.2	38.4	35.668	4
Omy20	OMY11DIAS	79.9	70.2	82.9	13.652	2
Omy21	OMYRGT21TUF	0	0	0	9.46	3
Omy21	OMM1729	7.4	0	12.1	20.569	0
Omy21	OMM1260	10.8	2.3	24.3	47.302	0
Omy21	OMM1261	11.3	2.3	25.5	47.302	3
Omy21	BX887563	20	18.4	25.5	8.73	0
Omy21	OMM1817	20	18.4	25.5	25.889	0
Omy21	OMM1256	20	18.4	25.5	48.204	0
Omy21	OMY4085b_ctg186	20	10.4	25.5	8.73	0
Omy21	OMM5266_ctg4358	20	18.4	25.5	40.639	3
Omy21	OMY4187_ctg2654	23.9	26.7	25.5	28.598	0
Omy21	OMM5298	23.9	26.7	25.5	48.204	3
Omy21	OMM1566	30.4	40	25.5	32.595	3
Omy21	OMM1770	32.8	45	25.5	19.266	0
Omy21	OMM5030	32.8	45	25.5	48.491	0
Omy21	OMS00046	33.8	47	25.7	8.128	0
Omy21	OMM1166a	33.8	47	25.5	64.721	0
Omy21	OMM1177	33.8	47	25.9	17.46	0
Omy21	OMM5299	33.8	47	25.5	55.992	0
Omy21	OMM5075	33.8	47	25.5	48.767	0
Omy21	OMY4086_ctg186	33.8	47	25.5	59.002	0
Omy21	OMM1764b	33.8	46.9	25.5	33.113	3
Omy21	OMM1028	33.8	47	25.5	64.721	0
Omy21	OMYRGT8TUF	40.4	60.2	26	53.235	0
Omy21	OMM1289	40.5	60.2	26.1	47.864	3
Omy21	OMM1067	41.9	63.6	26.1	47.899	0
Omy21	OMM1191	41.9	63.6	26.2	21.436	0
Omy21	OMM1051	43.8	66.9	26.4	53.235	0
Omy21	OMM1407	45.7	70.3	26.5	54.185	3
Omy21	OMM1506	45.7	70.3	26.7	46.961	0
Omy21	OMM1745b	45.7	70.3	26.9	54.185	0
Omy21	OMM5193	48.2	75.5	26.9	51.863	3
Omy21	OMM1036_ctg2927	52	81.6	27.9	57.798	3
Omy21	OMM1164	52	81.6	27.7	57.798	0
Omy21	OMS00059	53.2	82.9	28.6	32.162	0
Omy21	OMM1806	53.2	82.9	28.6	52.048	3
Omy21	OMM1175	56.7	91.4	28.6	49.369	0
Omy21	OMM1455	56.7	91.4	28.6	49.369	0
Omy21	OMS00114	57	93.5	28.6	8.549	0
Omy21	OMM5100	59.1	93.5	31.2	17.159	3
Omy21	OMM1222a	59.1	93.5	31.2	11.939	0
Omy21	OMM5280a	59.1	93.5	31.2	8.73	0
Omy21	OMM1196	83.3	118.6	57.4	13.365	2
Omy21	OMM1578b	83.3	118.6	57.4	8.128	0
Omy21	OMM1800b	83.3	118.6	48.7	8.73	0
Omy21	OMM1444b	83.3	118.6	39.9	8.429	0
Omy21	OMM5259b	87.1	122.4	57.4	6.254	0
Omy22	OMM1761	0	0	0	8.73	0
Omy22	BX888097	0	0	17.3	8.73	0
Omy22	OMM1365	0	0	0	14.309	4
Omy22	OMS00042	11.7	0	34.6	13.079	0
Omy22	OMM1625	15	5.5	34.6	35.639	4
Omy22	OMM1286	19.3	11	38.1	41.843	4
Omy22	OMS00049	19.3	11	36.3	4.816	0
Omy22	OMM1003	20.2	13.7	38.1	37.266	3
Omy22	OMM1292	25.7	24.8	38.1	31.431	4
Omy22	OMM1032_ctg2382	30.1	34.1	38.1	41.843	4
Omy22	OMM1457	34	42.3	38.1	43.231	4
Omy22	CA359625b_ctg80	34.8	44.1	38.1	29.501	0
Omy22	CA359625a_ctg80	34.8	44.1	38.1	31.376	4
Omy22	OMM1523	36.4	47.5	38.1	47.215	3
Omy22	OMM3133_BAFF1_ctg3274	37.7	50	38.1	37.027	0
Omy22	BX910798	38.1	50.9	38.1	27.667	4
Omy22	OMY4062a_ctg1700_or_?	38.1	50.9	38.5	8.429	0
Omy22	BX913059	38.1	50.9	38.1	47.215	0
Omy22	OMM1273	38.1	50.9	38.1	46.866	0
Omy22	OMS00058	39.8	53.3	38.8	20.322	0
Omy22	OMM1386	43.7	57.2	39.6	7.827	0
Omy22	OMM1728_ctg450	43.7	61	40.1	44.259	0
Omy22	OMY4027_ctg450	43.7	61	39.6	43.95	4
Omy22	OMY4026_ctg450	45	63.7	40.3	39.302	0
Omy22	CR374716	46.6	66.4	40.3	28.841	3
Omy22	OMY4180_ctg1966	48.6	66.4	43.7	42.231	4
Omy22	OMY4009_ctg791	49.1	67.6	43.7	32.812	0
Omy22	CA361411	49.7	68.8	43.7	28.741	0
Omy22	OMM3183_TLR8a2_ctg791	49.7	68.8	43.7	42.231	4
Omy22	OMS00168	57	68.8	58.6	13.757	2
Omy22	OMS00173	62.5	71.1	68.3	21.61	4
Omy22	OMM1316	74.1	72.7	97.5	30.187	4
Omy22	OMY4056_ctg1368	81.4	75.8	109.6	29.43	2
Omy22	OMY4057_ctg1368	86.1	75.8	118.2	21.508	4
Omy22	OMS00162	103.7	75.8	142	2.107	0
Omy22	OMS00029	103.7	75.8	142	9.892	2
Omy23	OMM1610a	0	0	0	8.429	0
Omy23	OMS00091	20.7	90.6	0	7.348	0
Omy23	OMM1470b	26.2	90.6	5.5	8.429	0
Omy23	OMM1826_ctg6014	26.2	90.6	5.5	47.563	0
Omy23	OMM1238	26.2	90.6	5.5	47.563	4
Omy23	OMM1742	26.2	90.6	2.8	16.256	0
Omy23	OMS00124	28.2	92.5	6.9	30.327	0
Omy23	Ssa0067	28.8	94.4	6.9	48.165	0
Omy23	OMM5263	28.8	94.4	6.9	48.165	4
Omy23	OMM5228	30.1	97.2	6.9	15.538	2
Omy23	OMS00048	30.8	98.6	6.9	11.74	0
Omy23	OMM3017	30.8	98.6	6.9	12.041	0
Omy23	OMM3018	30.8	98.6	6.9	40.18	4
Omy23	OMM1186	34.1	106	6.9	54.037	0
Omy23	OMM1421	34.1	106	7.2	40.94	4
Omy23	BX861315	34.1	106	6.9	24.082	0
Omy23	OMM1587	36.5	106	9.7	13.05	0
Omy23	OMYRGT34TUF	39.2	110.7	12.5	43.759	3
Omy23	OMM1019_ctg2329	41	113.2	12.6	41.542	0
Omy23	OMY108INRA	41	113.2	12.6	59.465	4
Omy23	OMM1584	42.1	115.6	12.6	65.926	0
Omy23	OMY5DIAS	42.8	117	12.6	58.701	0
Omy23	OMM5242	42.8	117	12.6	48.767	0
Omy23	OMM1697	42.8	117	12.6	34.016	0
Omy23	OmyRGT24TUF_ctg2362	42.8	117	12.6	65.926	4
Omy23	OMM5127a	50.3	133.2	13.2	8.73	0
Omy23	OMM5011	50.3	131.7	13.2	38.096	4
Omy23	OMS00109	51.7	137.3	13.2	12.643	0
Omy23	OMM5305	51.7	134.7	13.2	35.218	3
Omy23	OMY4165_ctg1517	54.5	139.8	14.6	16.413	0
Omy23	OMM1623	54.5	139.8	14.6	38.096	4
Omy23	OMM5224	56.7	143.5	14.6	36.377	3
Omy23	OMS00054	57.6	143.5	16.7	27.218	1
Omy23	OMS00047	77.3	198.2	16.7	13.416	0
Omy24	OMM1288_ctg386	0	0	0	54.619	4
Omy24	OMM5036	2	0	4.1	54.619	4
Omy24	OMYFGT24TUF	5.5	0	11.9	40.149	4
Omy24	OMM1015	7.5	2.3	13.3	34.343	2
Omy24	OmyRGT39TUF	8.9	3.5	14.5	41.241	0
Omy24	SSOSL32	8.9	3.5	14.5	52.938	0
Omy24	BHMS7-005	8.9	3.5	14.5	37.561	4
Omy24	OMS00052	8.9	3.5	13.8	15.955	0
Omy24	OMI66TUF	9.6	4.9	14.5	41.843	0
Omy24	OMM1756	9.6	4.9	14.5	52.938	2
Omy24	OMM1436	12.3	9.1	14.7	34.016	2
Omy24	OMS00009	14.2	12.1	16.7	9.2	0
Omy24	OMM3000	17.4	16.6	18.1	29.138	2
Omy24	CR375500	18.2	17.7	18.8	56.895	0
Omy24	OMM1734_ctg1226	18.2	17.7	18.8	58.701	4
Omy24	OMM1833	18.2	17.7	18.8	58.701	0
Omy24	OMM1563	24.3	22.9	25.9	33.941	1
Omy24	OMM1266	31.1	26	32.8	34.635	4
Omy24	OMM1093	34.5	36.4	32.8	49.653	4
Omy24	OMM5159	39.7	47.3	32.8	38.056	2
Omy24	OMS00101	40.6	47.3	34.2	15.955	0
Omy24	OMM5217_ctg6130	40.6	47.3	34.2	49.653	4
Omy25	OMS00002	0	0	0	8.263	0
Omy25	OMM1819	15.7	3.7	12.3	7.827	0
Omy25	OMM3142	15.7	3.7	24.5	17.586	4
Omy25	BX881655	25.7	3.7	45.6	17.586	4
Omy25	OMS00165	31	7.8	56.9	7.617	0
Omy25	OMM1193_ctg3388	36.1	13.1	60.2	12.041	0
Omy25	OMM5175	36.1	13.1	60.2	17.399	1
Omy25	OMM1658	40.7	22	60.2	5.969	0
Omy25	OMM3140	49.1	37.9	61.3	13.365	1
Omy25	OMM5137	51.9	47.5	61.3	35.061	4
Omy25	OMM5277	56.2	54.1	61.3	31.813	1
Omy25	OMS00037	57.2	55.7	61.3	7.225	0
Omy25	OMS00071	57.2	55.7	61.3	18.363	0
Omy25	Ogo2a	57.2	55.2	61.3	8.73	0
Omy25	OMM1441	57.2	54.6	61.3	17.159	0
Omy25	OMM1532	57.2	55.7	61.3	58.681	4
Omy25	OMM1301	58.1	57.7	61.3	51.15	0
Omy25	OMM3076_ID2B_ctg72	58.1	57.7	61.6	15.251	2
Omy25	OMY4099_ctg331	61	62.7	61.9	62.915	0
Omy25	OMM1593	61	62.7	61.9	62.915	2
Omy25	OMM1565	66.2	67.1	62.6	17.159	0
Omy25	OMM3144_ctg316	66.2	71.6	62.6	57.196	4
Omy25	OMY4095_ctg316	66.4	73.5	62.6	56.895	0
Omy25	OMY4067_ctg40	68.3	77	62.6	54.706	4
Omy25	OMY4068_ctg40	68.7	77.9	62.6	31.215	0
Omy25	OMM1389	72.5	85.8	62.6	35.547	4
Omy25	OMM5065	74.9	90.7	62.6	47.364	4
Omy25	OMM3172_TLR1b(ψ)_ctg5643	77	95	62.6	54.787	0
Omy25	OMM1463	77	95	62.6	54.787	4
Omy25	OMM1796a	79.2	99.7	62.6	13.491	3
Omy25	SSA105NVH	83.7	109.5	62.6	21.072	0
Omy25	OMM1797	83.7	109.5	62.6	48.362	4
Omy25	BX308436	87.9	123.6	62.6	12.287	0
Omy25	OMM1548	94.7	134.9	62.6	42.231	4
Omy25	OMM1696	94.7	134.9	62.6	27.394	0
Omy25	OMM5077	94.7	134.9	62.6	56.633	0
Omy25	OMYRGT7TUF	96.3	137.4	63.3	74.333	4
Omy25	OMM1529	97.2	138.4	64	74.333	1
Omy25	OMM1511	97.7	139.4	64	8.73	0
Omy25	OMM1054	97.7	139.4	64	70.615	4
Omy25	OMM1382	100.2	143.2	64	29.026	4
Omy25	OMM1074	102.4	144.1	71.4	2.891	0
Omy25	OMM5138	110	145.1	83.5	31.991	4
Omy25	OMY1552UW	119.5	145.8	102.5	49.67	0
Omy25	Ssa0035a	119.5	145.8	102.5	49.67	4
Omy25	OMM1182	123.9	146.5	112.1	42.639	4
Omy26	OmyRGT12TUF_ctg594	0	0	0	46.705	0
Omy26	OMY4042_ctg198	0	0	0	41.004	1
Omy26	OMM1460_ctg198	0.4	0.7	0	38.358	1
Omy26	OMY4041_ctg198	0.8	0.7	0.9	57.497	0
Omy26	OMY4043_ctg198	0.8	0.7	0.9	57.497	4
Omy26	OMM1694	1.9	2.8	0.9	24.082	0
Omy26	OMY4103_ctg404	1.9	2.8	0.9	50.451	4
Omy26	OMM1215a	2.5	4	0.9	41.308	3
Omy26	OMM1384b	4.6	8.2	0.9	18.763	0
Omy26	OMY4102a_ctg404	4.6	8.2	0.9	6.322	0
Omy26	OMM1111	4.6	8.2	0.9	36.786	4
Omy26	OMM1159	6.5	12.6	0.9	36.063	4
Omy26	OMY4169_ctg1560	7.1	14.3	0.9	38.412	1
Omy26	CA054565	10.1	17.3	3	34.601	4
Omy26	OMS00005	11.5	17.4	4.7	10.429	0
Omy26	OMYRGT44TUF	17	27.5	6.4	37.629	0
Omy26	OMM1512	17	27.5	6.5	52.442	4
Omy26	OMY1001UW	23.2	40	6.5	63.92	4
Omy26	OMM1311	24.1	42	6.5	63.92	4
Omy26	OMM1539b	26.7	47.3	6.5	56.895	4
Omy26	OMS00131	28	49.4	6.5	26.426	0
Omy26	OmyCosBTUFb	28	49.4	6.5	15.251	1
Omy26	OMY1189UW	29.6	52.7	6.5	16.256	0
Omy26	OMM1202a	29.6	52.7	6.5	16.256	1
Omy26	OMM5009a	30.4	55	6.5	11.939	0
Omy26	BX867151a	34.7	66.3	6.5	11.73	0
Omy26	OMYMYODDIASb	46.9	71.7	22.1	7.526	0
Omy26	OMM5221	46.9	71.7	16.1	10.96	4
Omy26	OMM5150	58	71.7	28	7.473	0
Omy26	OMY38DUa	59.6	171.7	28	7.827	0
Omy27	OMM1663a	0	0	0	60.206	0
Omy27	OMM1663b	0	0	0	60.206	4
Omy27	BX313739	15.3	2.3	44.6	66.829	4
Omy27	OMY23INRA	15.3	2.3	44.6	65.022	0
Omy27	OMM1688	15.3	2.3	44.6	65.022	0
Omy27	OMM1422	16.6	2.3	47.2	45.512	1
Omy27	OMM5302	17	2.3	48.1	66.829	0
Omy27	OMM1084	20.5	6.4	50.8	56.003	4
Omy27	OMS00015	23.1	9.9	51.4	12.342	0
Omy27	OMM5006_ctg5540	23.1	9.9	51.9	45.114	4
Omy27	OMM1315	29.1	10.7	63.1	30.486	4
Omy27	OMY4053_ctg1243	32.8	15.1	71.6	42.011	2
Omy27	OMY4197_ctg1243	39.3	15.1	71.6	21.436	2
Omy27	OMM5309	40.2	24.8	71.6	48.195	4
Omy27	OMS00161	40.4	25.3	71.6	8.128	0
Omy27	OMM1597	40.7	25.8	71.6	48.195	2
Omy27	OMM5308	42	28.6	71.6	30.323	0
Omy27	OMY13DIAS	42	28.6	71.6	40.766	4
Omy27	OMM1018	45.2	35.6	71.8	15.33	1
Omy27	OMM1709	50.2	46.8	71.9	37.8	4
Omy27	OMM1209	52.5	51.8	72.3	50.355	4
Omy27	OMM5252	54	55.2	72.3	44.318	0
Omy27	OMM1172	55.5	58.5	72.3	47.654	0
Omy27	Ssa61	55.9	59.4	72.3	51.158	0
Omy27	OMY7iiDIAS	55.9	59.4	72.3	39.977	4
Omy27	OMM5178	57.5	62.9	72.3	44.617	0
Omy27	OMY4012_ctg100	58.3	65.5	72.3	46.961	0
Omy27	OMM1310	58.3	64.6	72.3	65.926	4
Omy27	OMM5332a_ctg100	58.3	65.5	72.3	50.272	0
Omy27	OMY4089_ctg246	58.3	64.6	72.3	65.926	0
Omy27	OMS00014	58.3	64.6	72.3	29.501	0
Omy27	OMM1154_ctg697	58.3	64.6	72.3	29.802	0
Omy27	OMM5126a_ctg100	58.3	65.2	72.3	33.113	0
Omy27	OMM5261_ctg529	59.7	65.5	74.4	48.415	4
Omy27	OMY4013_ctg100	65.7	76.1	74.4	20.665	4
Omy27	OMY4015_ctg138	82.7	99.3	79.8	32.812	4
Omy27	OMM5332b	113	199.3	79.8	14.077	4
Omy28	OMS00129	0	0	0	11.071	0
Omy28	OMS00090	16.9	14.1	7.4	6.322	0
Omy28	OMM3022	16.9	28.3	7.4	49.973	2
Omy28	OMM1216	17.9	30.5	7.4	49.973	2
Omy28	OMM5157	20.7	37.6	7.4	28.741	4
Omy28	OMM1388	22	40.1	7.4	51.777	0
Omy28	OMM1762	22	40.1	7.4	51.777	1
Omy28	OMY4111_ctg519	24.5	45.2	7.4	40.639	0
Omy28	BX870052b	24.5	45.2	7.4	40.639	2
Omy28	OMM1327	29.8	56.5	7.4	55.663	2
Omy28	OMYFGT28TUFa	30.4	57.9	7.4	38.231	4
Omy28	OmyRGT42TUF	30.4	57.9	7.4	55.663	0
Omy28	OMM1285	34.8	65.1	8.1	36.869	0
Omy28	OMM1020_ctg1849	35.5	65.1	8.8	36.869	4
Omy28	OMM5230	36.3	68.6	8.8	26.317	0
Omy28	OmyRGT46TUF	38.6	72.4	9.6	32.462	4
Omy28	OMM1272	38.7	72.8	9.6	30.327	0
Omy28	OmyRGT14TUF	40.9	76.6	9.6	72.247	0
Omy28	OMM5325a	40.9	76.6	9.6	17.46	0
Omy28	OMYRGT32TUF_ctg375	40.9	76.6	9.6	72.247	4
Omy28	CR373404	43.8	81.2	11.2	61.41	4
Omy28	CA040282	43.8	81.2	11.2	61.41	0
Omy28	OMM5125a	43.8	81.7	11.2	8.429	0
Omy28	OMY1013UW	59.6	82.1	53.7	41.72	4
Omy28	OMYRGT51TUF	62.3	82.1	60.3	50.241	4
Omy28	CA350064	62.3	82.1	60.3	30.103	0
Omy28	OMYRGT47TUF	66.1	82.1	69	52.269	2
Omy28	OMM5148	67	82.1	70.9	17.46	0
Omy28	OMM5053	67	82.1	70.9	52.269	4
OmySex	OMM1026	0	0	0	20.92	4
OmySex	OMM1461	17.7	1.2	41.1	32.792	4
OmySex	OMM1000	21.1	2.1	47.4	31.909	0
OmySex	OMYRGT28TUF	21.1	2.1	47.4	37.824	4
OmySex	OMM1715a	25.2	2.1	56.3	11.452	3
OmySex	OMM5032	29.6	4.6	62.2	37.824	4
OmySex	OMM5031	29.6	4.6	62.2	33.715	0
OmySex	OMS00085	33.5	9.8	65.5	14.541	3
OmySex	OMS00122	37.8	16.8	66.5	22.619	0
OmySex	OMS00045	37.8	16.8	67.1	19.333	0
OmySex	OMS00094	37.8	16.8	67.1	18.188	2
OmySex	OMM5136	39.3	19.5	67.1	17.251	0
OmySex	BX076085	39.3	19.5	67.1	47.302	4
OmySex	OMM1372_ctg4701_ctg6585	39.7	20.4	67.1	47.302	2
OmySex	OMS00040	44.3	30.2	67.1	15.142	4
OmySex	OMM1212	50.1	43	67.1	49.971	0
OmySex	OMM1443	50.1	43	67.1	49.971	4
OmySex	OMS00164	52.4	47.7	67.1	11.138	0
OmySex	OMM1772	52.4	47.7	67.1	27.06	4
OmySex	OMM3109	52.4	47.7	67.1	52.377	0
OmySex	OMM1456	53.4	50.3	67.1	40.94	0
OmySex	OMY4118_ctg601	53.4	50.3	67.1	61.639	2
OmySex	OMM3015a	53.9	50.3	67.9	23.179	0
OmySex	OMM1118_ctg1376	53.9	50.3	67.9	61.639	4
OmySex	OMM5229	54.5	51.7	67.9	29.138	2
OmySex	OMM1405	57.5	58.6	67.9	38.708	4
OmySex	OMM1402b	59.5	66.4	67.9	36.242	0
OmySex	OMM1665_ctg2568	64.7	74.2	67.9	22.577	4

## Sheet: 2 Map Length by LG
Chr	Map_Length	Map_Length_F	Map_Length_M	F:M Ratio	No. of Markers	Average Resolution
Omy01	140.6	289.3	80.2	3.60723	51	2.75686
Omy02	135.8	294.1	83.9	3.50536	64	2.12188
Omy03	180.5	198.1	161.4	1.22739	60	3.00833
Omy04	161.7	250	133.1	1.87829	45	3.59333
Omy05	117.7	122.5	150.5	0.813953	57	2.06491
Omy06	83.9	133.7	26.6	5.02632	64	1.31094
Omy07	134.3	167.8	103.2	1.62597	70	1.91857
Omy08	116.7	123.4	118.2	1.04399	54	2.16111
Omy09	140.7	122.7	172.3	0.71213	51	2.75882
Omy10	146.6	238.8	113.5	2.10396	63	2.32698
Omy11	121.5	175.1	99.9	1.75275	57	2.13158
Omy12	156	196.8	89.1	2.20875	81	1.92593
Omy13	119.8	138.4	145.5	0.951203	42	2.85238
Omy14	131.8	145	170.7	0.849443	55	2.39636
Omy15	134.1	297.7	71.5	4.16364	55	2.43818
Omy16	97.7	99.9	101	0.989109	51	1.91569
Omy17	140.3	215.2	93.4	2.30407	64	2.19219
Omy18	112.8	229.9	80.3	2.86301	48	2.35
Omy19	157	149.6	211.6	0.706994	47	3.34043
Omy20	79.9	70.2	82.9	0.846803	34	2.35
Omy21	87.1	122.4	57.4	2.1324	46	1.89348
Omy22	103.7	75.8	142	0.533803	36	2.88056
Omy23	77.3	198.2	16.7	11.8683	34	2.27353
Omy24	40.6	47.3	34.2	1.38304	22	1.84545
Omy25	123.9	146.5	112.1	1.30687	46	2.69348
Omy26	59.6	171.7	28	6.13214	30	1.98667
Omy27	113	199.3	79.8	2.49749	37	3.05405
Omy28	67	82.1	70.9	1.15797	29	2.31034
OmySex	64.7	74.2	67.9	1.09278	28	2.31071
Total	3346.3	4775.7	2897.8	1.64804	1421	2.35489

## Sheet: 3 SNPs (OMS) Distribution
Chr	Count	Min	Max
Omy01	7	40.8	112.5
Omy02	7	0	129.9
Omy03	6	80.4	180.5
Omy04	6	0	123.8
Omy05	7	35.6	117.7
Omy06	4	16.5	68
Omy07	9	0	134.3
Omy08	7	30.7	81.3
Omy09	10	29.1	140.7
Omy10	8	0	107
Omy11	4	23.9	82.4
Omy12	9	54.8	156
Omy13	5	27.1	65.8
Omy14	6	32.8	89.9
Omy15	2	53.8	57.2
Omy16	10	18.3	86.6
Omy17	3	32.4	97.7
Omy18	3	57.3	74
Omy19	8	44.5	95
Omy20	2	13.4	54
Omy21	3	33.8	57
Omy22	7	11.7	103.7
Omy23	6	20.7	77.3
Omy24	3	8.9	40.6
Omy25	4	0	57.2
Omy26	2	11.5	28
Omy27	3	23.1	58.3
Omy28	2	0	16.9
OmySex	6	33.5	52.4
	Min. # of markers per LG: 2
	Max. # of markers per LG: 10
	* At least two per LG.

## Sheet: 4 OMY4000 (BES) Distribution
Chr	Count	Min	Max
Omy01	10	47.7	104.8
Omy02	7	73.7	101.9
Omy03	8	69.8	105.1
Omy04	3	68.1	100.3
Omy05	7	37.6	74.9
Omy06	10	31.2	72.2
Omy07	4	29.9	73.6
Omy08	3	37.2	59.5
Omy09	3	39.4	39.4
Omy10	6	83.6	108.9
Omy11	4	57.8	63.7
Omy12	5	60	114.4
Omy13	2	62.1	62.4
Omy14	4	46.2	74
Omy15	5	49	87.1
Omy16	1	51.8	51.8
Omy17	10	62	97.7
Omy18	1	62.5	62.5
Omy19	3	47	69.9
Omy20	2	29.7	29.7
Omy21	3	20	33.8
Omy22	7	38.1	86.1
Omy23	1	54.5	54.5
Omy25	4	61	68.7
Omy26	6	0	7.1
Omy27	6	32.8	82.7
Omy28	1	24.5	24.5
OmySex	1	53.4	53.4
	* Between 1 and 10 markers per LG.
	* No markers on LG 24.

## Sheet: 5 Anchored Ctgs
Locus	Contig	Chr	Ctg Length (CB)	Ctg Length (Kbp)
OMM5003	6	Omy08	1820	3094	Total Length (Kb):	235493
OMM5186	7	Omy06	663	1127.1	Average:	1160.06
OMM5058	18	Omy08	954	1621.8	Min.	119
OMY4067INRA	40	Omy25	1360	2312	Max.	4590
OMY4071INRA	46	Omy03	1288	2189.6
OMM1166a	53	Omy21	997	1694.9
OMY4072INRA	56	Omy02	1225	2082.5
OMY4002INRA	58	Omy01	1140	1938
OMY4074INRA	65	Omy17	1700	2890
OMM1105	71	Omy04	803	1365.1
OMM3076_ID2B	72	Omy25	430	731
OMY4076INRA	77	Omy15	898	1526.6
CA359625	80	Omy22	672	1142.4
OMM3090_MHC1A	84	Omy18	1353	2300.1
OMM1379	94	Omy12	1290	2193
OMM5126a	100	Omy27	1942	3301.4
OMY4031INRA	117	Omy01	1148	1951.6
OMM5146	121	Omy03	376	639.2
OMY4032INRA	130	Omy19	667	1133.9
OMY4034INRA	133	Omy05	1224	2080.8
OMY4017INRA	138	Omy01	2700	4590
OMY4081INRA	142	Omy19	1526	2594.2
OMY4083INRA	146	Omy17	1240	2108
OMM3042	157	Omy11	752	1278.4
OMM1133	163	Omy12	486	826.2
OMY4020INRA	168	Omy10	1727	2935.9
OMY4038INRA	172	Omy06	1863	3167.1
OMY4085bINRA	186	Omy21	871	1480.7
OMM1460	198	Omy26	667	1133.9
OMY4203	219	Omy10	1674	2845.8
OMY4087INRA	226	Omy09	1033	1756.1
OMM1039	236	Omy02	706	1200.2
OMM3006	238	Omy13	602	1023.4
OMY4066INRA	245	Omy07	1739	2956.3
OMY4089INRA	246	Omy27	754	1281.8
OMY4201	251	Omy05	823	1399.1
OMM3107_TLR5	258	Omy08	390	663
OMM3080_TAP1	260	Omy02	1585	2694.5
OMS00144	271	Omy05	967	1643.9
OMY4092INRA	300	Omy06	1676	2849.2
OMM3065_ID1C	308	Omy17	565	960.5
OMM3144	316	Omy25	958	1628.6
OMM1505	330	Omy17	646	1098.2
OMY4098INRA	331	Omy04	1354	2301.8
OMY4023INRA	336	Omy03	1013	1722.1
OMY4100INRA	339	Omy07	768	1305.6
OMY4101INRA	346	Omy17	757	1286.9
OMM3168_TLR1c(ψ)	349	Omy01	992	1686.4
OMM5162	359	Omy16	1324	2250.8
OMYRGT32TUF	375	Omy28	744	1264.8
OMM1288	386	Omy24	1298	2206.6
OMY4106INRA	399	Omy11	798	1356.6
OMY4102INRA	404	Omy26	939	1596.3
OMM1166b	421	Omy15	1166	1982.2
OMY4108INRA	428	Omy05	881	1497.7
OMM1728	450	Omy22	2182	3709.4
OMM5014	495	Omy09	1010	1717
OMY4111INRA	519	Omy28	1200	2040
OMM5261	529	Omy27	363	617.1
OMY4112a	551	Omy07	926	1574.2
OMY4114INRA	552	Omy01	893	1518.1
GH1_INRA	560	Omy12	1700	2890
OmyRGT12TUF	594	Omy26	628	1067.6
OMY4117INRA	601	Omy20	873	1484.1
OMM1557	612	Omy07	928	1577.6
OMM1713a	618	Omy18	450	765
OMM1211	641	Omy04	705	1198.5
OMM1736	644	Omy09	1333	2266.1
OMY4121INRA	663	Omy02	1242	2111.4
OMY4124INRA	676	Omy01	798	1356.6
OMM5258	690	Omy07	916	1557.2
OMM1154	697	Omy27	538	914.6
OMM1719	713	Omy08	202	343.4
OMM1151	718	Omy01	1137	1932.9
OMY4129INRA	730	Omy02	1390	2363
OMM1716	756	Omy05	537	912.9
OMY4134INRA	770	Omy03	1032	1754.4
OMM1277	772	Omy07	595	1011.5
OMY4138INRA	785	Omy05	1027	1745.9
OMM3183_TLR8a2	791	Omy22	1014	1723.8
OMM1832	793	Omy15	355	603.5
OMM5108	845	Omy10	643	1093.1
OMY4140INRA	858	Omy14	947	1609.9
OMY4050INRA	878	Omy06	1118	1900.6
OMY4142INRA	895	Omy17	1048	1781.6
OMY4145INRA	910	Omy01	731	1242.7
OMM3097_TLRa	930	Omy11	820	1394
OMY4148INRA	975	Omy10	1166	1982.2
OMY4150INRA	981	Omy17	780	1326
OMM3121_MAP4K4	987	Omy07	217	368.9
OMY4151INRA	1023	Omy17	1500	2550
OMM1780	1070	Omy01	882	1499.4
OMY4153INRA	1079	Omy14	908	1543.6
OMY4154INRA	1092	Omy06	966	1642.2
OMM1070	1103	Omy02	824	1400.8
OMY4156INRA	1105	Omy17	781	1327.7
OMY4158INRA	1142	Omy12	793	1348.1
OMM1112	1146	Omy15	394	669.8
OMY4159INRA	1157	Omy12	972	1652.4
OMY4160INRA	1203	Omy04	1028	1747.6
OMM1734	1226	Omy24	110	187
OMY4053INRA	1243	Omy27	1670	2839
OMM1812	1253	Omy17	440	748
OMY4161INRA	1273	Omy10	818	1390.6
OMY4056INRA	1368	Omy22	1096	1863.2
OMM1118	1376	OmySex	295	501.5
OMY4163INRA	1461	Omy16	868	1475.6
OMM3048_ID1B	1492	Omy07	200	340
OMY4165INRA	1517	Omy23	706	1200.2
OMY4058INRA	1530	Omy11	1123	1909.1
OMY4169INRA	1560	Omy26	883	1501.1
OMM1670	1563	Omy13	260	442
OMY4170INRA	1616	Omy03	745	1266.5
OMY4171INRA	1642	Omy03	810	1377
OMM5254	1646	Omy06	250	425
OMM5254	1674	Omy06	779	1324.3
OMY4062INRA	1700	Omy22	665	1130.5
OMY4172INRA	1703	Omy05	855	1453.5
OMY4173INRA	1739	Omy08	750	1275
OMY4175INRA	1766	Omy04	708	1203.6
OMM3067_ID2A	1831	Omy19	492	836.4
OMM1020	1849	Omy28	470	799
OMM3102_UCP2A	1856	Omy10	140	238
OMY4180INRA	1966	Omy22	940	1598
OMM1096	2028	Omy12	488	829.6
OMY4001INRA	2067	Omy01	180	306
OMM1231	2083	Omy01	390	663
OMM1130	2107	Omy12	150	255
OMY4064INRA	2118	Omy06	666	1132.2
OMM5198	2159	Omy02	374	635.8
OMY4065INRA	2179	Omy12	1003	1705.1
OMM1117	2203	Omy20	173	294.1
OMM5000	2205	Omy02	133	226.1
OMM5324	2314	Omy03	338	574.6
OMM1019	2329	Omy23	164	278.8
OMM3072_ID1D	2333	Omy09	268	455.6
OmyRGT24TUF	2362	Omy23	204	346.8
OMM1263a	2369	Omy02	153	260.1
OMM3105_TLR3	2373	Omy10	435	739.5
OMM1032	2382	Omy22	140	238
OMY4183INRA	2417	Omy14	747	1269.9
OMM1351	2428	Omy15	430	731
OMM1665	2568	OmySex	350	595
OMM1135	2586	Omy20	259	440.3
OMM5324	2588	Omy03	403	685.1
OMY4184INRA	2591	Omy06	834	1417.8
OMY4187INRA	2654	Omy21	860	1462
OMY4188INRA	2655	Omy13	878	1492.6
OMY4190INRA	2679	Omy05	753	1280.1
OMM1374	2709	Omy19	193	328.1
OMY4191INRA	2776	Omy14	758	1288.6
OMM1295	2777	Omy08	150	255
OMM1379	2793	Omy12	388	659.6
OMM3103_UCP2B	2880	Omy12	362	615.4
OMM1036	2927	Omy21	127	215.9
OMM5255	3085	Omy07	230	391
OMY4194INRA	3118	Omy10	891	1514.7
Omy7INRA	3214	Omy15	200	340
OMM1096	3264	Omy12	321	545.7
OMM3133_BAFF1	3274	Omy22	296	503.2
OMM1193	3388	Omy25	246	418.2
OMM1086	3631	Omy19	134	227.8
OMM1108	3728	Omy02	197	334.9
OMM5106b	4212	Omy10	127	215.9
OMM1475	4330	Omy06	190	323
OMM5266	4358	Omy21	448	761.6
OMM1469	4369	Omy12	250	425
OMM1200a	4484	Omy12	114	193.8
OMM1475	4490	Omy06	248	421.6
OMM1050	4551	Omy10	151	256.7
OMM5106b	4603	Omy10	166	282.2
OMM1372	4701	OmySex	110	187
OMM5063	4785	Omy12	282	479.4
OMM1775	4997	Omy20	123	209.1
OMM1059	5317	Omy09	423	719.1
OMM1097	5357	Omy08	240	408
OMM1161	5414	Omy12	192	326.4
OMM5006	5540	Omy27	183	311.1
OMM3126_TLR20	5639	Omy17	165	280.5
OMM3172_TLR1b(ψ)	5643	Omy25	111	188.7
OMM3041_NPY	5683	Omy18	247	419.9
OMM1178	5688	Omy08	178	302.6
OMM1826	6014	Omy23	211	358.7
OMY105DUb	6024	Omy06	128	217.6
OMM5217	6130	Omy24	142	241.4
OMM1367	6282	Omy09	142	241.4
OMM5216	6442	Omy19	176	299.2
OMM1372	6585	OmySex	98	166.6
OMM1375	6703	Omy11	102	173.4
OMM1016B	6948	Omy03	230	391
OMM3092_TLR22	7086	Omy11	89	151.3
OMM1077	7713	Omy15	93	158.1
OMM3120_BAFF-2	7754	Omy03	91	154.7
OMM5156	8404	Omy11	140	238
OMM1213	8693	Omy06	92	156.4
OMM1778a	9230	Omy02	94	159.8
OMM1221	9264	Omy16	101	171.7
OMM1109	9271	Omy08	95	161.5
OMM1765	9333	Omy03	70	119
SSA439NCVM	4581_and_4790	Omy16	105	178.5
SSA439NCVM	4581_and_4790	Omy16	219	372.3
OMM1657a	855 or 4844	Omy10	277	470.9
OMM1657b	855 or 4844	Omy19	117	198.9

## Sheet: 6 Kb per cM
Chr.	Ctg	Markers	CB	Kbp	cM	Kb/cM
1	58	OMY4002-03	150	255	0.1	2550
1	138	OMY4017-18	1000	1700	10.6	160.377	Average Kb/cM:	3033.24
2	260	OMY4005-06-07-OMM3080	1300	2210	5.8	381.034	Min Kb/cM:	36.9565
2	730	OMY4129-30	610	1037	1.2	864.167	Max Kb/cM:	17000
3	336	OMY4023-24-25	200	340	0.4	850
3	770	OMY4134-35	350	595	0.1	5950	Total (Kb):	29529
4	71	OMM1449-OMM1105	50	85	0.1	850	Average(Kb):	894.818
6	172	OMY4038-39-40	900	1530	16.9	90.5325	Min (Kb):	68
6	300	OMY4092-93	400	680	0.1	6800	Max (Kb):	2210
6	878	OMY4050-52	350	595	0.1	5950
7	612	OMM1557-OMY4120	200	340	0.1	3400
7	1492	OMM3048-OMM3056	40	68	1.1	61.8182
8	1739	OMY4173-74	400	680	0.1	6800
9	226	OMY4088-OMY4204	1000	1700	0.1	17000
10	168	OMY4020-OMY4022	950	1615	0.1	16150
10	4551	OMM1050-OMM1448	40	68	0.1	680
11	930	OMM3097-99-OMY4010-11	530	901	1.7	530
13	2655	OMY4188-89	740	1258	0.3	4193.33
15	421	OMM1166b-OMY4044-45	550	935	0.1	9350
17	1023	OMY4151-52	800	1360	2.6	523.077
18	84	OMM3085-OMM3090-OMY4008	300	510	0.1	5100
19	142	OMY4081-82	800	1360	16.7	81.4371
20	601	OMY4117-19	250	425	0.1	4250
21	186	OMY4085b-4086	300	510	13.8	36.9565
22	450	OMM1728-OMY4026-27	300	510	1.3	392.308
22	791	OMM3183-OMY4009	850	1445	0.6	2408.33
22	1368	OMY4056-57	840	1428	4.7	303.83
25	316	OMM3144-OMY4095	300	510	0.4	1275
25	40	OMY4067-68	400	680	0.4	1700
26	198	OMM1460-OMY4041-42-43	400	680	0.8	850
26	404	OMY4102-4103	150	255	2.7	94.4444
27	1243	OMY4053-OMY4197	920	1564	6.5	240.615
27	100	OMM5332a-OMY4012-OMM5126a-OMY4013	1000	1700	7.4	229.73

## Sheet: 7 INRA Only
Locus	Contig	INRA Chr
Omy1263INRA	19	Omy14
Omy1380INRA	111	Omy23
Omy1149INRA	166	Omy25
Omy1185INRA	204	Omy01
Omy1321INRA	261	Omy24
OMM1720	382	Omy17
Omy1368INRA	402	Omy08
Omy1013INRA	577	Omy09
Omy1356INRA	638	Omy21
Omy1308INRA	1099	Omy03
OMY7728INRA	1145	Omy21
Omy1167INRA	1207	Omy22
Omy1160INRA	1223	Omy06
OMY7592INRA	1288	Omy21
OMY7729INRA	1471	Omy03
OMY7730INRA	1471	OMY03
Omy1278INRA	1933	Omy08
OmyRGT2TUF	2039	Omy06
Omy1297/1INRA	2081	Omy13
Omy1479INRA	2112	Omy28
OMM1793	2246	Omy05
Omy1096INRA	2497	Omy22
OMY7732INRA	2688	Omy01
Omy1233INRA	2718	Omy04
Omy1376INRA	2728	Omy20
OmyRGT40TUF	2773	Omy13
Omy1038INRA	3128	Omy18
Omy1306INRA	3456	Omy04
OMY7731INRA	3837	Omy14
Omy1322INRA	4106	Omy06
Omy1108INRA	4654	Omy20
OMY7733INRA	5336	Omy14
Omy1392INRA	5494	Omy03
OMM5246/2	7186	Omy03
Omy1149INRA	9331	Omy25
Omy1017INRA	9335	Omy27
